# Supplementary material for: Dynamic transcriptome profiles within spermatogonial and spermatocyte populations during postnatal testis maturation revealed by single-cell sequencing
Source: PLoS Genet. 2019 Mar 20;15(3):e1007810. doi: 10.1371/journal.pgen.1007810 (PMC6443194; doi:10.1371/journal.pgen.1007810)
Supplement: S1 Table — Cell types were manually identified by marker genes, and confirmed by the SingleR (Single-cell Recognition) package. Cell counts for all germ cell and somatic cell types per library of origin are listed as well as total cells per library of origin. (XLSX) [file pgen.1007810.s011.xlsx]

## Sheet: Table S1-Cell Counts
Cell Counts Per Library of Origin
	PND06	PND14	PND18	PND18pre	PND25	PND30	Ad. ACRV1-D	Ad. THY1-E
Spermatogonia	1181	731	130	84	139	97	185	191
Early Spermatocytes	3	331	30	114	99	19	166	4
Spermatocytes	0	263	1199	845	760	473	485	766
Round Spermatids	0	0	5	24	449	88	136	32
Spermatids	0	0	1	10	300	334	596	1472
Sertoli cells	2063	11	0	0	0	0	0	0
Endothelial & Hematopoietic cells	121	538	13	20	23	126	97	126
Smooth muscle	612	1	0	0	0	0	0	0
SUM	3980	1875	1378	1097	1770	1137	1665	2591
