# Supplementary material for: Dynamic transcriptome profiles within spermatogonial and spermatocyte populations during postnatal testis maturation revealed by single-cell sequencing
Source: PLoS Genet. 2019 Mar 20;15(3):e1007810. doi: 10.1371/journal.pgen.1007810 (PMC6443194; doi:10.1371/journal.pgen.1007810)
Supplement: S2 Table — Marker genes were determined that distinguish different primary cell clusters. Up to 250 genes per primary cell type are listed, with statistics from Seurat comparing expression in the marker-associated cell type (X.1) to all other germ cells (X.2). Data for these genes are depicted as row-normalized gene expression in individual cells in Fig 3. (XLSX) [file pgen.1007810.s012.xlsx]

## Sheet: Table S2-Fig3 gene list
Genes expressed in specific germ cell types
row	gene	p_val	avg_logFC	pct.1	pct.2	p_val_adj	UMI.1	UMI.2	cluster
1	Ftl1	0	2.7716	1	0.339	0	35.7056	1.0803	Spermatogonia
2	Hspe1	0	2.10463	0.997	0.468	0	16.1344	1.09907	Spermatogonia
3	Cox8a	0	1.98253	0.993	0.35	0	10.2221	0.608952	Spermatogonia
4	Ptma	0	1.93609	0.999	0.555	0	27.6045	2.74767	Spermatogonia
5	Rps2	0	1.91819	0.999	0.8	0	26.9321	4.62172	Spermatogonia
6	Rpl36a	0	1.87784	0.995	0.164	0	11.7071	0.666926	Spermatogonia
7	Prdx1	0	1.80386	0.995	0.625	0	19.294	2.5944	Spermatogonia
8	Marcksl1	0	1.74702	0.977	0.268	0	10.0215	0.743892	Spermatogonia
9	2700094K13Rik	0	1.72497	0.983	0.331	0	8.29839	0.666926	Spermatogonia
10	Rps3a1	0	1.72104	1	0.795	0	41.2261	10.1804	Spermatogonia
11	Rps3	0	1.66591	1	0.781	0	37.0924	10.1574	Spermatogonia
12	mt-Co1	0	1.66399	1	0.836	0	165.448	46.9018	Spermatogonia
13	Tubb5	0	1.65535	0.882	0.106	0	5.75164	0.187694	Spermatogonia
14	Hmgn1	0	1.64941	0.996	0.597	0	14.3009	2.33474	Spermatogonia
15	Mdh2	0	1.64302	0.954	0.341	0	7.13769	0.570524	Spermatogonia
16	Ppp1ca	0	1.63888	0.962	0.159	0	6.83528	0.372168	Spermatogonia
17	Ncl	0	1.63798	0.992	0.517	0	14.2714	1.89083	Spermatogonia
18	Rps16	0	1.59186	1	0.982	0	54.4039	16.5384	Spermatogonia
19	Uchl1	0	1.58821	0.931	0.29	0	6.00621	0.437139	Spermatogonia
20	Mif	0	1.56753	0.983	0.312	0	7.28305	0.774434	Spermatogonia
21	Rpsa	0	1.55795	1	0.936	0	24.6611	6.96091	Spermatogonia
22	Rplp2	0	1.53747	1	0.972	0	43.8159	13.3887	Spermatogonia
23	Rpl14	0	1.5332	1	0.76	0	49.271	14.747	Spermatogonia
24	Hmgn2	0	1.53264	0.963	0.355	0	8.83711	0.988783	Spermatogonia
25	Sdc4	0	1.51043	0.774	0.049	0	3.93974	0.0889605	Spermatogonia
26	Gapdh	0	1.50474	0.963	0.44	0	7.55332	0.856175	Spermatogonia
27	Zrsr2	0	1.50465	0.951	0.093	0	4.76954	0.202688	Spermatogonia
28	Rps11	0	1.49661	1	0.91	0	61.0066	22.2831	Spermatogonia
29	Hspa8	0	1.48393	0.967	0.605	0	12.7509	2.60773	Spermatogonia
30	Rps19	0	1.46356	1	0.99	0	54.9467	16.9793	Spermatogonia
31	Rpl13a	0	1.46222	1	0.995	0	62.9905	21.2439	Spermatogonia
32	Hnrnpa1	0	1.46062	0.946	0.329	0	5.52191	0.521657	Spermatogonia
33	Rps5	0	1.4518	1	0.936	0	51.5223	16.8612	Spermatogonia
34	Sox4	0	1.44571	0.868	0.06	0	3.85135	0.0846291	Spermatogonia
35	Rpl10	0	1.4397	0.963	0.213	0	7.19832	0.660706	Spermatogonia
36	Ccnd2	0	1.41134	0.667	0.022	0	3.52776	0.0295424	Spermatogonia
37	Rps8	0	1.41012	1	0.995	0	49.1143	17.8583	Spermatogonia
38	Rpl3	0	1.39855	0.997	0.857	0	26.061	8.59973	Spermatogonia
39	Rpl4	0	1.38611	1	0.831	0	44.7473	19.3115	Spermatogonia
40	Hmgb1	0	1.37988	0.991	0.716	0	10.492	2.3394	Spermatogonia
41	Tsc22d3	0	1.3572	0.913	0.094	0	3.61614	0.163372	Spermatogonia
42	Rps4x	0	1.34955	0.827	0.127	0	4.14207	0.24789	Spermatogonia
43	Nhp2	0	1.34688	0.947	0.486	0	5.813	0.920813	Spermatogonia
44	Rps26	0	1.34452	1	0.926	0	17.981	6.52221	Spermatogonia
45	Rpl23a	0	1.3421	1	0.798	0	20.0069	6.95735	Spermatogonia
46	Ralbp1	0	1.33401	0.958	0.373	0	4.29145	0.650933	Spermatogonia
47	mt-Nd1	0	1.33224	0.999	0.775	0	60.8108	22.3889	Spermatogonia
48	Eif4a1	0	1.32517	0.951	0.673	0	8.61176	2.11595	Spermatogonia
49	Gsr	0	1.3049	0.897	0.098	0	3.32615	0.149822	Spermatogonia
50	Rpl6	0	1.29781	0.999	0.939	0	22.6315	8.85107	Spermatogonia
51	Rpl18a	0	1.29414	1	0.996	0	50.5836	19.6091	Spermatogonia
52	Psma7	0	1.29299	0.965	0.547	0	6.68481	1.51477	Spermatogonia
53	Rpl10a	0	1.28711	1	0.758	0	26.9452	10.8817	Spermatogonia
54	Hsp90ab1	0	1.27884	0.999	0.757	0	22.3813	8.57119	Spermatogonia
55	Cenpa	0	1.26965	0.837	0.076	0	3.96092	0.280542	Spermatogonia
56	Rps18	0	1.26708	1	0.984	0	31.2403	13.1273	Spermatogonia
57	Rpl19	0	1.25979	1	0.989	0	42.6114	18.3089	Spermatogonia
58	Hells	0	1.23323	0.925	0.279	0	4.78159	0.604176	Spermatogonia
59	Mmd	0	1.23253	0.847	0.07	0	2.77538	0.0859618	Spermatogonia
60	Scaf11	0	1.23185	0.907	0.199	0	3.7615	0.336184	Spermatogonia
61	Polr2f	0	1.23051	0.978	0.623	0	6.89627	2.02854	Spermatogonia
62	Dmrt1	0	1.2304	0.862	0.067	0	3.1439	0.127832	Spermatogonia
63	Rps21	0	1.22941	0.998	0.77	0	12.8247	5.09285	Spermatogonia
64	mt-Co3	0	1.22758	0.999	0.855	0	148.61	68.3788	Spermatogonia
65	Eif4ebp1	0	1.21462	0.848	0.189	0	3.33966	0.263327	Spermatogonia
66	Hmgb3	0	1.21247	0.906	0.187	0	4.00804	0.369502	Spermatogonia
67	Cox6b1	0	1.20887	0.963	0.499	0	4.7122	1.04431	Spermatogonia
68	Rest	0	1.20795	0.888	0.3	0	3.38057	0.4739	Spermatogonia
69	Rpl5	0	1.20228	0.987	0.702	0	12.3667	5.06664	Spermatogonia
70	Rps27a	0	1.20223	1	0.761	0	47.9967	24.0578	Spermatogonia
71	H2afv	0	1.1905	0.995	0.619	0	10.4668	3.05686	Spermatogonia
72	9130401M01Rik	0	1.18586	0.86	0.148	0	2.91527	0.183252	Spermatogonia
73	Rpl12	0	1.1823	1	0.967	0	30.0332	13.9419	Spermatogonia
74	Alad	0	1.17297	0.869	0.368	0	4.11359	0.624389	Spermatogonia
75	mt-Atp6	0	1.16752	0.999	0.872	0	155.676	73.7795	Spermatogonia
76	Nmt2	0	1.16735	0.913	0.254	0	3.61651	0.438805	Spermatogonia
77	Egr4	0	1.16625	0.66	0.098	0	2.68188	0.119614	Spermatogonia
78	Bax	0	1.16293	0.914	0.311	0	3.9989	0.580964	Spermatogonia
79	Rps15a	0	1.16095	1	0.981	0	42.1917	20.748	Spermatogonia
80	Rpl22l1	0	1.14932	0.951	0.757	0	13.0121	7.66337	Spermatogonia
81	Dctpp1	0	1.14913	0.928	0.439	0	4.54785	0.856841	Spermatogonia
82	Psme2	0	1.14797	0.826	0.108	0	2.74836	0.145491	Spermatogonia
83	Taf7l	0	1.14701	0.86	0.125	0	3.48028	0.31064	Spermatogonia
84	Sys1	0	1.13926	0.846	0.325	0	3.33966	0.466681	Spermatogonia
85	Rpl34	0	1.13126	1	0.844	0	27.2162	15.5372	Spermatogonia
86	Dstn	0	1.12079	0.802	0.26	0	2.95289	0.380831	Spermatogonia
87	Rbm3	0	1.11865	0.834	0.136	0	3.17056	0.233674	Spermatogonia
88	Sohlh1	0	1.11144	0.716	0.046	0	2.43353	0.0601955	Spermatogonia
89	Oaz1	0	1.11138	1	0.928	0	21.9277	8.20646	Spermatogonia
90	Ndufa4	0	1.11026	0.905	0.383	0	4.39153	0.754331	Spermatogonia
91	Pgam1	0	1.10953	0.837	0.213	0	2.97516	0.291648	Spermatogonia
92	mt-Co2	0	1.1071	0.997	0.798	0	71.9927	35.6761	Spermatogonia
93	Smagp	0	1.10523	0.772	0.033	0	2.11066	0.041315	Spermatogonia
94	Rps10	0	1.10407	1	0.945	0	23.2535	12.2805	Spermatogonia
95	Eif1ax	0	1.09903	0.859	0.22	0	3.41271	0.409818	Spermatogonia
96	D10Wsu102e	0	1.0955	0.785	0.086	0	2.43901	0.106175	Spermatogonia
97	Npm1	0	1.09468	0.998	0.757	0	22.6424	12.6402	Spermatogonia
98	Anp32b	0	1.09289	0.996	0.643	0	15.8272	6.87772	Spermatogonia
99	Polr2e	0	1.09109	0.942	0.577	0	5.16654	1.81964	Spermatogonia
100	Rpl21	0	1.08763	0.999	0.977	0	21.4284	10.6564	Spermatogonia
101	Siva1	0	1.07996	0.982	0.615	0	7.30131	2.43192	Spermatogonia
102	Rpl35a	0	1.07873	1	0.919	0	37.8042	22.1289	Spermatogonia
103	Smc3	0	1.07398	0.906	0.292	0	4.02849	0.695247	Spermatogonia
104	C1qbp	0	1.0739	0.85	0.231	0	2.87801	0.347401	Spermatogonia
105	Map1lc3b	0	1.06893	0.972	0.695	0	7.33638	3.67181	Spermatogonia
106	Jund	0	1.06886	0.889	0.34	0	3.80022	0.808641	Spermatogonia
107	Eef1b2	0	1.06563	0.972	0.755	0	8.5	4.05142	Spermatogonia
108	Stra8	0	1.05915	0.509	0.065	0	2.97663	0.250111	Spermatogonia
109	Rpl18	0	1.05567	1	0.979	0	33.2772	19.6114	Spermatogonia
110	Hnrnpab	0	1.05236	0.932	0.648	0	5.06501	1.56697	Spermatogonia
111	Parp1	0	1.05105	0.885	0.447	0	3.48612	0.917814	Spermatogonia
112	Ypel3	0	1.051	0.819	0.184	0	2.46932	0.405153	Spermatogonia
113	Ung	0	1.04898	0.778	0.107	0	2.46056	0.165815	Spermatogonia
114	Fbl	0	1.04151	0.885	0.428	0	3.46494	0.745335	Spermatogonia
115	Tex19.1	0	1.04066	0.771	0.193	0	2.78415	0.274545	Spermatogonia
116	0610010K14Rik	0	1.03843	0.843	0.172	0	2.48466	0.23645	Spermatogonia
117	Dynlrb1	0	1.03691	0.9	0.255	0	3.28634	0.475566	Spermatogonia
118	Snrpg	0	1.03251	0.95	0.598	0	5.20416	1.70113	Spermatogonia
119	Psmb2	0	1.03214	0.943	0.615	0	6.11505	2.15327	Spermatogonia
120	Ssbp1	0	1.02985	0.843	0.276	0	2.96019	0.429032	Spermatogonia
121	Gnb2l1	0	1.02826	0.984	0.679	0	11.2969	5.72179	Spermatogonia
122	Ywhab	0	1.0241	0.87	0.368	0	3.07451	0.614838	Spermatogonia
123	Dazl	0	1.02215	0.978	0.531	0	9.49708	2.70269	Spermatogonia
124	Dek	0	1.02186	0.874	0.229	0	3.58473	0.553976	Spermatogonia
125	Nme1	0	1.02003	0.957	0.704	0	7.48722	3.1717	Spermatogonia
126	Psmb1	0	1.019	0.984	0.671	0	8.31045	4.20213	Spermatogonia
127	Cbx3	0	1.01882	0.785	0.427	0	3.05551	0.869836	Spermatogonia
128	Gm10260	0	1.01259	0.997	0.924	0	12.1578	6.76899	Spermatogonia
129	Cks1b	0	1.00651	0.88	0.305	0	3.17823	0.536873	Spermatogonia
130	Prrc2c	0	0.999611	0.912	0.489	0	3.77502	1.02421	Spermatogonia
131	Ubtf	0	0.998893	0.791	0.073	0	2.20818	0.112728	Spermatogonia
132	Esd	0	0.998038	0.82	0.234	0	2.63039	0.332186	Spermatogonia
133	Ndufb11	0	0.997954	0.799	0.123	0	2.29328	0.171701	Spermatogonia
134	Rps12	0	0.996789	0.999	0.991	0	23.7969	12.7548	Spermatogonia
135	Emg1	0	0.993121	0.962	0.602	0	5.27904	2.10529	Spermatogonia
136	Gng12	0	0.993115	0.83	0.132	0	2.40833	0.199245	Spermatogonia
137	Rplp1	0	0.992554	1	0.998	0	47.4978	26.6616	Spermatogonia
138	mt-Nd3	0	0.98766	0.818	0.474	0	4.05004	1.02865	Spermatogonia
139	Atp5g1	0	0.982417	0.989	0.919	0	12.2524	6.24556	Spermatogonia
140	Emc8	0	0.976952	0.879	0.42	0	3.43061	0.799311	Spermatogonia
141	Taldo1	0	0.975774	0.783	0.137	0	2.34295	0.196246	Spermatogonia
142	Gm42418	0	0.974884	0.83	0.432	0	3.81337	0.86295	Spermatogonia
143	Rbfa	0	0.974611	0.838	0.339	0	2.55077	0.566082	Spermatogonia
144	Ppa1	0	0.964684	0.832	0.391	0	3.1618	0.736339	Spermatogonia
145	Rpl17	0	0.958531	1	0.992	0	34.8364	21.828	Spermatogonia
146	Eva1b	0	0.956922	0.714	0.03	0	1.74909	0.0384274	Spermatogonia
147	2610524H06Rik	0	0.954745	0.788	0.156	0	2.10007	0.202466	Spermatogonia
148	Tcf3	0	0.954219	0.799	0.09	0	2.06136	0.143381	Spermatogonia
149	mt-Cytb	0	0.952257	0.996	0.771	0	43.7239	24.3806	Spermatogonia
150	Rpl27	0	0.946108	0.978	0.723	0	6.90687	3.44003	Spermatogonia
151	Mageb4	0	0.946008	0.696	0.023	0	1.83966	0.0276544	Spermatogonia
152	Rps14	0	0.94421	1	0.931	0	55.7253	38.4109	Spermatogonia
153	Rpl35	0	0.942897	1	0.968	0	15.2816	9.74034	Spermatogonia
154	Gnb1	0	0.942272	0.957	0.647	0	5.47809	2.41104	Spermatogonia
155	Cacybp	0	0.942007	0.928	0.682	0	5.66801	2.13272	Spermatogonia
156	Fkbp3	0	0.940476	0.854	0.432	0	3.41746	0.843292	Spermatogonia
157	Rpl8	0	0.940359	1	0.994	0	43.2999	29.1123	Spermatogonia
158	Rpl32	0	0.938619	1	0.999	0	64.5679	43.5921	Spermatogonia
159	Rps23	0	0.937457	1	0.959	0	49.8477	33.1658	Spermatogonia
160	Cdk4	0	0.934749	0.847	0.454	0	3.53689	0.983119	Spermatogonia
161	Rps28	0	0.934676	0.999	0.955	0	14.9474	8.01988	Spermatogonia
162	mt-Nd4	0	0.934378	0.992	0.739	0	29.6121	16.7108	Spermatogonia
163	Crabp1	0	0.934121	0.65	0.046	0	1.86742	0.0751888	Spermatogonia
164	Phf13	0	0.932354	0.856	0.418	0	2.65668	0.767548	Spermatogonia
165	Pmm1	0	0.931252	0.767	0.207	0	2.09058	0.28143	Spermatogonia
166	Lsm8	0	0.928533	0.936	0.582	0	5.07487	2.00622	Spermatogonia
167	Rps6	0	0.927653	0.999	0.987	0	33.2513	22.7309	Spermatogonia
168	Cdkn2a	0	0.924512	0.788	0.152	0	2.21622	0.25211	Spermatogonia
169	Sh3bgrl3	0	0.919641	0.79	0.176	0	2.3057	0.284429	Spermatogonia
170	Hspd1	0	0.919413	0.811	0.186	0	2.7385	0.344069	Spermatogonia
171	Me2	0	0.91653	0.786	0.204	0	2.10993	0.266659	Spermatogonia
172	Txnl1	0	0.915099	0.86	0.511	0	3.53762	1.09718	Spermatogonia
173	Hnrnpdl	0	0.915002	0.931	0.601	0	4.75493	1.77865	Spermatogonia
174	Usp34	0	0.914337	0.939	0.604	0	4.43426	1.94614	Spermatogonia
175	mt-Nd2	0	0.910538	0.951	0.685	0	14.9313	7.49534	Spermatogonia
176	Cdca7	0	0.910222	0.737	0.05	0	1.7721	0.0671924	Spermatogonia
177	Ppib	0	0.906736	0.866	0.515	0	3.71001	1.23456	Spermatogonia
178	Exosc8	0	0.905194	0.817	0.224	0	2.32505	0.335073	Spermatogonia
179	Lamtor1	0	0.90437	0.862	0.386	0	2.7553	0.628832	Spermatogonia
180	Magoh	0	0.904182	0.831	0.394	0	3.02849	0.719458	Spermatogonia
181	Rpl15	0	0.903077	0.978	0.742	0	7.52995	4.35073	Spermatogonia
182	Pfn1	0	0.903057	0.973	0.658	0	7.62966	4.42537	Spermatogonia
183	Taf7	0	0.902664	0.852	0.46	0	3.13952	0.933807	Spermatogonia
184	P4hb	0	0.902401	0.842	0.339	0	2.89116	0.605731	Spermatogonia
185	Rpl23	0	0.899584	1	0.991	0	34.8134	23.1667	Spermatogonia
186	Arpc1b	0	0.898053	0.751	0.167	0	2.33053	0.298756	Spermatogonia
187	Mrps16	0	0.896247	0.903	0.537	0	3.71074	1.4679	Spermatogonia
188	Rab10	0	0.896043	0.902	0.552	0	3.46275	1.31719	Spermatogonia
189	Acly	0	0.894483	0.712	0.116	0	1.71622	0.137383	Spermatogonia
190	Anp32e	0	0.894042	0.704	0.094	0	1.87692	0.115171	Spermatogonia
191	Chd4	0	0.893666	0.918	0.61	0	4.07341	1.82741	Spermatogonia
192	Raly	0	0.887301	0.929	0.514	0	3.91819	1.2972	Spermatogonia
193	Rps15	0	0.887277	1	0.99	0	28.5581	19.1746	Spermatogonia
194	Apex1	0	0.886153	0.816	0.47	0	2.94923	0.926144	Spermatogonia
195	Malat1	0	0.884752	0.986	0.75	0	26.4569	15.1823	Spermatogonia
196	Cycs	0	0.884472	0.854	0.297	0	3.0851	0.563527	Spermatogonia
197	Crebbp	0	0.884111	0.789	0.205	0	1.8981	0.265104	Spermatogonia
198	Mier1	0	0.883439	0.845	0.332	0	2.3897	0.551866	Spermatogonia
199	Coq7	0	0.879729	0.774	0.275	0	2.2878	0.409374	Spermatogonia
200	Rpl27a	0	0.879261	1	0.995	0	33.7202	21.4479	Spermatogonia
201	Tmem160	0	0.875545	0.622	0.029	0	1.7385	0.032319	Spermatogonia
202	Usp26	0	0.872882	0.704	0.08	0	2.00438	0.148712	Spermatogonia
203	1500011B03Rik	0	0.872611	0.845	0.449	0	2.67093	0.913039	Spermatogonia
204	Tipin	0	0.872282	0.851	0.296	0	3.23813	0.689916	Spermatogonia
205	Prmt1	0	0.868811	0.837	0.446	0	3.33126	1.02099	Spermatogonia
206	Nop56	0	0.866647	0.769	0.212	0	2.09825	0.296979	Spermatogonia
207	Spin1	0	0.865354	0.763	0.103	0	1.73959	0.12761	Spermatogonia
208	Bri3	0	0.864669	0.929	0.458	0	3.81045	1.42592	Spermatogonia
209	Rps24	0	0.86107	1	0.998	0	41.477	29.5173	Spermatogonia
210	Mt2	0	0.859143	0.988	0.688	0	10.6326	8.38638	Spermatogonia
211	Ppan	0	0.857498	0.791	0.316	0	2.35902	0.487228	Spermatogonia
212	Fbxo31	0	0.855839	0.734	0.148	0	1.82177	0.200355	Spermatogonia
213	Snx5	0	0.855806	0.77	0.21	0	2.09752	0.2761	Spermatogonia
214	Tcf25	0	0.8549	0.83	0.365	0	2.41308	0.588183	Spermatogonia
215	Rad50	0	0.852993	0.813	0.316	0	2.17166	0.493114	Spermatogonia
216	Smarca5	0	0.852926	0.949	0.655	0	6.06757	2.88139	Spermatogonia
217	Rbbp7	0	0.852235	0.728	0.083	0	1.89956	0.137494	Spermatogonia
218	Afp	0	0.847577	0.625	0.009	0	1.53068	0.00910706	Spermatogonia
219	Ccna2	0	0.847397	0.631	0.066	0	1.90979	0.124722	Spermatogonia
220	Rpl22	0	0.846931	0.991	0.903	0	11.4693	6.11339	Spermatogonia
221	Cenpf	0	0.841001	0.911	0.654	0	6.48393	3.85917	Spermatogonia
222	Cox7b	0	0.840943	0.663	0.05	0	1.65961	0.0615282	Spermatogonia
223	Arpp19	0	0.840829	0.957	0.799	0	5.24069	2.71002	Spermatogonia
224	Ankrd11	0	0.836041	0.843	0.472	0	2.73046	1.15382	Spermatogonia
225	Smchd1	0	0.835765	0.787	0.314	0	2.26991	0.489671	Spermatogonia
226	Rap1b	0	0.832852	0.794	0.267	0	2.01644	0.36717	Spermatogonia
227	1110008P14Rik	0	0.828659	0.841	0.408	0	2.40175	0.695135	Spermatogonia
228	Brd4	0	0.828648	0.798	0.329	0	2.11833	0.5261	Spermatogonia
229	Zbtb16	0	0.827718	0.639	0.018	0	1.40577	0.0206575	Spermatogonia
230	Myl12a	0	0.826167	0.889	0.519	0	3.23411	1.22423	Spermatogonia
231	Glrx5	0	0.825432	0.852	0.464	0	2.66508	0.930031	Spermatogonia
232	Atp2b1	0	0.824277	0.763	0.096	0	1.86377	0.185695	Spermatogonia
233	Mrpl23	0	0.823276	0.822	0.379	0	2.24397	0.631941	Spermatogonia
234	Arpc5	0	0.821476	0.835	0.276	0	2.34989	0.741337	Spermatogonia
235	Txndc17	0	0.82117	0.83	0.402	0	2.4989	0.668036	Spermatogonia
236	Noc2l	0	0.819352	0.695	0.054	0	1.51205	0.0639716	Spermatogonia
237	Ubald2	0	0.81732	0.728	0.231	0	2.07195	0.440471	Spermatogonia
238	Mdn1	0	0.817243	0.734	0.217	0	1.73703	0.292203	Spermatogonia
239	Usmg5	0	0.81702	0.841	0.481	0	2.67933	0.914371	Spermatogonia
240	Ssbp3	0	0.813621	0.757	0.217	0	1.8309	0.346513	Spermatogonia
241	Fubp1	0	0.812256	0.904	0.568	0	3.68846	1.42792	Spermatogonia
242	1500009L16Rik	0	0.810312	0.545	0.128	0	1.56392	0.163927	Spermatogonia
243	Supt4a	0	0.80962	0.917	0.58	0	3.55004	1.79531	Spermatogonia
244	Rpl37	0	0.808962	1	0.991	0	21.5351	16.6104	Spermatogonia
245	Mrps24	0	0.808916	0.899	0.525	0	3.73996	1.42659	Spermatogonia
246	Sall4	0	0.808665	0.588	0.01	0	1.12966	0.0113283	Spermatogonia
247	Igsf3	0	0.807523	0.647	0.027	0	1.24105	0.0328743	Spermatogonia
248	Klf7	0	0.807398	0.649	0.039	0	1.33638	0.0479787	Spermatogonia
249	Ppil1	0	0.80693	0.741	0.226	0	1.96165	0.324189	Spermatogonia
250	Rbm39	0	0.804621	0.988	0.659	0	8.7111	5.16237	Spermatogonia
4050	Tmsb4x	0	1.7145	0.572	0.403	0	6.10574	1.29191	Early Spermatocytes
4051	Rpl39	0	1.57744	0.936	0.257	0	5.10052	0.887026	Early Spermatocytes
4052	Prss50	0	1.53882	0.789	0.098	0	3.59269	0.220208	Early Spermatocytes
4053	Cited1	0	1.38093	0.859	0.171	0	3.2859	0.386024	Early Spermatocytes
4055	Rps27	0	1.0637	1	0.977	0	19.5078	15.881	Early Spermatocytes
4056	Rab14	0	1.04774	0.95	0.681	0	4.6423	2.34585	Early Spermatocytes
4057	Mpc1	0	0.985864	0.819	0.499	0	2.43081	1.16153	Early Spermatocytes
4058	Pigp	0	0.972927	0.77	0.513	0	2.49217	1.1721	Early Spermatocytes
4059	Kif5b	0	0.932084	0.8	0.41	0	2.23368	0.744442	Early Spermatocytes
4060	Rps29	0	0.871926	1	0.989	0	20.3264	18.5608	Early Spermatocytes
4061	Mtpn	0	0.864861	0.832	0.523	0	1.96997	1.11489	Early Spermatocytes
4062	Pkn2	0	0.790779	0.742	0.499	0	1.72193	1.07389	Early Spermatocytes
4065	2810428I15Rik	7.35658806001158e-319	0.928739	0.872	0.667	1.57158790726027e-314	3.27023	1.96766	Early Spermatocytes
4066	Kras	6.06535e-308	0.962211	0.852	0.519	1.29574e-303	2.77676	1.19187	Early Spermatocytes
4067	Tmem59	1.23276e-304	0.745152	0.769	0.54	2.63356e-300	2.08486	1.35997	Early Spermatocytes
4068	Ssr4	4.72386e-304	1.00973	0.748	0.164	1.00916e-299	1.70627	0.255558	Early Spermatocytes
4069	Nsmce4a	4.36119e-300	0.710477	0.687	0.399	9.31681e-296	1.40992	0.725219	Early Spermatocytes
4070	Kmt2e	3.09007e-292	0.751348	0.77	0.477	6.60132e-288	1.81201	1.11325	Early Spermatocytes
4071	Rhox13	7.80571e-291	0.982716	0.653	0.106	1.66753e-286	1.60313	0.16937	Early Spermatocytes
4072	Esx1	1.69161e-288	0.866284	0.505	0.074	3.61379e-284	1.33681	0.117802	Early Spermatocytes
4075	Rock1	1.61138e-274	0.898979	0.77	0.413	3.44239e-270	2.22715	0.796283	Early Spermatocytes
4076	Aard	1.41859e-272	1.89154	0.548	0.256	3.03053e-268	6.05614	0.73606	Early Spermatocytes
4077	Defb19	5.88501e-272	1.63361	0.478	0.219	1.25721e-267	3.81984	0.453079	Early Spermatocytes
4081	Swt1	7.11101e-267	0.863461	0.798	0.523	1.51912e-262	2.32507	1.12792	Early Spermatocytes
4083	Ndufa1	7.33359e-262	0.915366	0.817	0.464	1.56667e-257	2.22715	0.96219	Early Spermatocytes
4084	Rspry1	7.11428e-261	0.702465	0.688	0.457	1.51982e-256	1.44648	0.74262	Early Spermatocytes
4085	Cst3	1.04614e-260	0.989539	0.902	0.615	2.23488e-256	4.0483	1.85687	Early Spermatocytes
4086	Ilkap	1.00114e-259	0.835978	0.802	0.39	2.13874e-255	1.81854	0.663994	Early Spermatocytes
4087	Syngr1	3.62711e-257	0.818607	0.59	0.101	7.74859e-253	1.2154	0.142857	Early Spermatocytes
4088	Sin3b	3.65409e-257	0.915563	0.856	0.772	7.80624e-253	5.01305	3.59967	Early Spermatocytes
4090	Pdrg1	1.43506e-254	0.661448	0.616	0.322	3.06573e-250	1.04961	0.432853	Early Spermatocytes
4091	Rps27l	2.64514e-254	0.863252	0.99	0.777	5.65082e-250	9.71018	7.48734	Early Spermatocytes
4092	Rheb	3.25879e-254	0.843772	0.842	0.571	6.96175e-250	2.86945	1.43076	Early Spermatocytes
4095	Mycbp2	1.45788e-248	0.709119	0.862	0.714	3.11448e-244	2.74021	1.99818	Early Spermatocytes
4097	Mtdh	7.59031e-247	0.656445	0.911	0.81	1.62152e-242	3.10444	2.99563	Early Spermatocytes
4098	Ssr2	2.86851e-246	0.743901	0.812	0.562	6.12799e-242	2.86554	2.10997	Early Spermatocytes
4099	Meioc	6.93452e-244	0.749303	0.725	0.444	1.48142e-239	1.87467	1.14094	Early Spermatocytes
4100	Asf1b	1.06124e-243	0.754068	0.739	0.526	2.26712e-239	2.13969	1.14213	Early Spermatocytes
4102	Cadm1	1.76802e-242	0.807887	0.739	0.392	3.77702e-238	1.89817	0.680029	Early Spermatocytes
4103	Tnni3	1.16727e-240	0.98383	0.358	0.173	2.49364e-236	1.40078	0.238065	Early Spermatocytes
4104	1700013H16Rik	8.83603e-235	0.752194	0.521	0.137	1.88764e-230	1.20496	0.283437	Early Spermatocytes
4105	Cst12	2.84386e-233	1.82674	0.393	0.153	6.07533e-229	4.44125	0.303298	Early Spermatocytes
4109	Mms22l	3.16315e-229	0.828687	0.67	0.201	6.75744e-225	1.33943	0.303389	Early Spermatocytes
4110	Rab6a	6.34805e-229	0.766312	0.83	0.588	1.35613e-224	2.36945	1.6322	Early Spermatocytes
4111	Nhp2l1	1.07412e-228	0.880554	0.971	0.739	2.29463e-224	5.02611	3.41235	Early Spermatocytes
4114	Rsrc2	5.50717e-226	0.695966	0.82	0.622	1.1765e-221	2.33812	1.61243	Early Spermatocytes
4115	Atp5f1	6.33027e-225	0.749971	0.933	0.786	1.35234e-220	6.86423	6.17657	Early Spermatocytes
4116	Dnajc19	1.20598e-224	0.811893	0.825	0.537	2.57633e-220	2.26501	1.23597	Early Spermatocytes
4117	Nt5dc2	2.91918e-222	0.827921	0.617	0.193	6.23624e-218	1.46214	0.316418	Early Spermatocytes
4118	Zcchc11	3.78766e-222	0.702325	0.68	0.411	8.09158e-218	1.4517	0.69734	Early Spermatocytes
4120	Med21	3.31421e-220	0.671349	0.717	0.523	7.08016e-216	1.65013	0.964468	Early Spermatocytes
4121	Cd63	5.77618e-219	0.681587	0.584	0.339	1.23396e-214	1.47911	0.639851	Early Spermatocytes
4123	Nfat5	7.53574e-217	0.752864	0.59	0.218	1.60986e-212	1.05875	0.297103	Early Spermatocytes
4125	Hint2	5.40389e-216	0.643465	0.595	0.278	1.15443e-211	1.09791	0.387664	Early Spermatocytes
4127	Creg1	1.42251e-212	0.664336	0.477	0.149	3.03891e-208	0.913838	0.183491	Early Spermatocytes
4130	Atp5g2	5.29144e-209	0.840732	0.966	0.765	1.13041e-204	5.60183	3.39349	Early Spermatocytes
4131	Etfa	2.06839e-208	0.705531	0.624	0.248	4.4187e-204	1.24151	0.356687	Early Spermatocytes
4132	Arid4b	4.67138e-208	0.671709	0.739	0.495	9.97948e-204	1.64621	1.00328	Early Spermatocytes
4134	Strn3	1.52365e-205	0.683464	0.666	0.325	3.25497e-201	1.21802	0.490616	Early Spermatocytes
4137	Pura	2.12092e-204	0.640103	0.695	0.46	4.53091e-200	1.45039	0.892037	Early Spermatocytes
4138	Ube3a	3.14835e-203	0.620226	0.826	0.62	6.72582e-199	2.2846	2.04765	Early Spermatocytes
4139	Clu	6.40753e-202	1.90119	0.321	0.096	1.36884e-197	4.46345	0.168458	Early Spermatocytes
4140	Gstm1	1.39708e-201	1.06612	0.388	0.155	2.98458e-197	1.62402	0.248633	Early Spermatocytes
4143	Pcsk1n	2.11009e-198	0.913798	0.581	0.115	4.50779e-194	1.3094	0.179756	Early Spermatocytes
4144	Lman1	6.64151e-198	0.716302	0.601	0.293	1.41883e-193	1.48825	0.454902	Early Spermatocytes
4145	Ngfrap1	2.11535e-197	0.818446	0.679	0.169	4.51902e-193	1.35901	0.302569	Early Spermatocytes
4146	Ldhb	2.55288e-197	1.3356	0.372	0.13	5.45373e-193	2.30287	0.214195	Early Spermatocytes
4147	Ttc14	4.96851e-197	0.730901	0.792	0.519	1.06142e-192	2.03786	1.0912	Early Spermatocytes
4148	Ctsl	1.23478e-196	1.35932	0.585	0.241	2.63786e-192	2.98172	0.392766	Early Spermatocytes
4149	Zc3h13	2.97338e-196	0.858956	0.785	0.378	6.35203e-192	2.03655	0.726403	Early Spermatocytes
4152	Cdk2ap2	1.20658e-192	0.886595	0.779	0.287	2.57762e-188	1.98695	0.56496	Early Spermatocytes
4156	1700019B21Rik	5.89965e-191	0.795115	0.521	0.109	1.26034e-186	1.10705	0.15379	Early Spermatocytes
4157	Mrps17	2.77346e-189	0.685992	0.83	0.576	5.92495e-185	2.20235	1.43796	Early Spermatocytes
4159	Fam103a1	3.99074e-188	0.703452	0.753	0.462	8.52542e-184	1.68668	0.97531	Early Spermatocytes
4160	Selm	4.05282e-188	0.698039	0.482	0.071	8.65803e-184	0.949086	0.0930211	Early Spermatocytes
4162	Ttc3	1.66306e-186	0.798328	0.802	0.494	3.55279e-182	2.14621	1.07608	Early Spermatocytes
4164	Timm17b	4.88702e-185	0.79669	0.701	0.281	1.04401e-180	1.53655	0.546556	Early Spermatocytes
4166	Wfdc10	2.50112e-184	0.930193	0.307	0.082	5.34314e-180	1.18407	0.10687	Early Spermatocytes
4167	Rac1	2.22619e-183	0.821114	0.816	0.47	4.75581e-179	2.75326	1.13593	Early Spermatocytes
4171	Arpc1a	1.48812e-181	0.76339	0.93	0.707	3.17907e-177	3.50653	3.23816	Early Spermatocytes
4172	Smdt1	1.90027e-181	0.671176	0.967	0.785	4.05954e-177	5.00131	4.9314	Early Spermatocytes
4173	Papola	3.81339e-181	0.646477	0.884	0.772	8.14655e-177	3.30809	2.74399	Early Spermatocytes
4174	Tmem184a	4.55607e-181	0.898429	0.292	0.083	9.73314e-177	1.10444	0.135842	Early Spermatocytes
4176	Tomm20	9.72798e-181	0.652931	0.957	0.755	2.07819e-176	5.94909	5.69606	Early Spermatocytes
4177	Gatm	5.63144e-180	1.02968	0.371	0.126	1.20305e-175	1.35901	0.191327	Early Spermatocytes
4178	Wnk1	5.66565e-180	0.631938	0.862	0.625	1.21035e-175	2.29243	2.17939	Early Spermatocytes
4179	1700011M02Rik	6.09387e-180	0.892424	0.346	0.127	1.30183e-175	1.17755	0.186224	Early Spermatocytes
4181	Mat2a	1.07167e-179	0.733717	0.815	0.568	2.28942e-175	2.17885	1.48579	Early Spermatocytes
4182	Sms	1.89361e-179	0.618438	0.496	0.072	4.04531e-175	0.763708	0.0951166	Early Spermatocytes
4183	Wbp5	3.65536e-179	0.838858	0.568	0.145	7.80894e-175	1.20366	0.231323	Early Spermatocytes
4184	Gpbp1	4.13525e-179	0.611672	0.819	0.712	8.83414e-175	2.36162	1.90115	Early Spermatocytes
4186	Sec62	9.09093e-178	0.738873	0.85	0.608	1.9421e-173	2.71279	1.82334	Early Spermatocytes
4187	Fmr1	1.45901e-177	0.831883	0.638	0.192	3.11688e-173	1.31723	0.318058	Early Spermatocytes
4188	Serf2	7.41868e-177	0.644598	1	0.916	1.58485e-172	12.4308	13.4801	Early Spermatocytes
4191	Bex2	6.43156e-176	0.702935	0.521	0.095	1.37397e-171	0.902089	0.137482	Early Spermatocytes
4195	Ppig	5.39458e-174	0.723513	0.92	0.678	1.15244e-169	4.11358	3.27059	Early Spermatocytes
4197	Top2a	1.3973e-173	0.820297	0.789	0.58	2.98506e-169	3.21018	1.87518	Early Spermatocytes
4200	Ptms	2.64514e-173	0.621093	0.533	0.135	5.65081e-169	0.909922	0.183856	Early Spermatocytes
4201	4930447C04Rik	1.79737e-172	0.762271	0.752	0.466	3.83971e-168	1.92298	0.98688	Early Spermatocytes
4203	Pbrm1	5.9033e-172	0.610531	0.727	0.512	1.26112e-167	1.65405	1.09922	Early Spermatocytes
4207	Polr2j	7.92348e-171	0.734071	0.863	0.605	1.69269e-166	2.84987	1.7766	Early Spermatocytes
4212	Lsm3	1.0893e-169	0.754619	0.924	0.684	2.32708e-165	4.80287	3.50829	Early Spermatocytes
4222	Fmr1nb	2.81218e-167	0.681474	0.521	0.139	6.00765e-163	0.94517	0.198888	Early Spermatocytes
4224	Uqcr11	9.49465e-167	0.680505	0.944	0.783	2.02834e-162	4.55614	3.90042	Early Spermatocytes
4227	Elavl2	2.67272e-166	0.859298	0.636	0.156	5.70972e-162	1.4765	0.301476	Early Spermatocytes
4228	Chchd10	3.97544e-166	0.975039	0.719	0.58	8.49273e-162	2.92298	1.62609	Early Spermatocytes
4230	Cuta	4.55741e-166	0.697461	0.76	0.457	9.736e-162	1.84334	0.880193	Early Spermatocytes
4234	Gamt	1.64997e-164	0.776045	0.329	0.084	3.52483e-160	0.911227	0.106505	Early Spermatocytes
4235	H2-D1	1.65711e-164	0.718992	0.386	0.243	3.54009e-160	0.938642	0.35605	Early Spermatocytes
4236	Suz12	2.99285e-164	0.630766	0.646	0.347	6.39363e-160	1.24935	0.550383	Early Spermatocytes
4240	Fam49b	7.1804e-164	0.701653	0.77	0.492	1.53395e-159	1.90992	1.01804	Early Spermatocytes
4241	Nucks1	1.25039e-163	0.627714	0.735	0.529	2.67121e-159	1.7859	1.08382	Early Spermatocytes
4242	Srsf2	2.06379e-163	0.754044	0.958	0.756	4.40887e-159	4.86945	3.82152	Early Spermatocytes
4244	Cldn11	3.03291e-162	0.920916	0.252	0.035	6.4792e-158	1.09791	0.0435496	Early Spermatocytes
4245	Epcam	6.42892e-162	0.724693	0.651	0.412	1.37341e-157	1.94648	0.87992	Early Spermatocytes
4246	Tmed2	1.38461e-161	0.724915	0.881	0.678	2.95795e-157	3.5	2.34548	Early Spermatocytes
4248	Esco2	5.35278e-161	0.784547	0.629	0.262	1.14351e-156	1.43081	0.445335	Early Spermatocytes
4249	H1f0	5.87358e-161	0.763348	0.615	0.284	1.25477e-156	1.39034	0.485878	Early Spermatocytes
4254	Sparc	8.48146e-160	1.24068	0.275	0.073	1.81189e-155	1.93734	0.129647	Early Spermatocytes
4258	Gstm2	5.51438e-159	0.796015	0.321	0.09	1.17804e-154	0.926893	0.129647	Early Spermatocytes
4260	Yaf2	8.62473e-159	0.639231	0.641	0.319	1.8425e-154	1.22585	0.487336	Early Spermatocytes
4263	Etd	5.96393e-158	0.745564	0.312	0.085	1.27407e-153	0.809399	0.11434	Early Spermatocytes
4265	Cdk12	1.2411e-157	0.688436	0.858	0.642	2.65136e-153	3.01697	2.26039	Early Spermatocytes
4267	Gstm6	1.33653e-156	0.782371	0.289	0.082	2.85523e-152	0.934726	0.113612	Early Spermatocytes
4269	Psap	2.61241e-156	0.824644	0.632	0.262	5.5809e-152	1.64752	0.447977	Early Spermatocytes
4271	Rbp4	3.15837e-156	0.65337	0.488	0.116	6.74724e-152	0.980418	0.165361	Early Spermatocytes
4273	Fbxw2	4.49441e-156	0.768682	0.762	0.337	9.60141e-152	1.75587	0.623724	Early Spermatocytes
4275	Anapc5	1.1471e-155	0.752334	0.869	0.609	2.45054e-151	2.76501	1.66208	Early Spermatocytes
4276	Rhox8	2.0477e-155	0.977263	0.339	0.075	4.3745e-151	1.17232	0.121993	Early Spermatocytes
4281	Vma21	2.31139e-153	0.631306	0.547	0.126	4.93783e-149	0.930809	0.181669	Early Spermatocytes
4282	BC004004	2.7923e-153	0.64229	0.659	0.441	5.9652e-149	1.34334	0.766764	Early Spermatocytes
4287	Hspa5	6.81088e-152	0.631557	0.775	0.614	1.45501e-147	2.95692	2.65898	Early Spermatocytes
4288	Hmgb2	7.64834e-152	0.820746	0.966	0.712	1.63391e-147	12.2742	9.46629	Early Spermatocytes
4289	Zfp518a	9.5983e-152	0.680503	0.646	0.287	2.05048e-147	1.23499	0.449253	Early Spermatocytes
4296	Cbx1	1.62048e-149	0.670546	0.852	0.614	3.46183e-145	2.88773	2.38867	Early Spermatocytes
4297	Akap9	3.11777e-149	0.722985	0.705	0.325	6.66048e-145	1.62924	0.589741	Early Spermatocytes
4301	Hist1h2ap	6.66266e-149	1.0675	0.621	0.136	1.42334e-144	2.29896	0.433673	Early Spermatocytes
4304	Casp8ap2	1.7502e-148	0.735393	0.696	0.348	3.73896e-144	1.56005	0.626367	Early Spermatocytes
4308	Fam178a	7.03751e-148	0.621002	0.591	0.33	1.50342e-143	1.01697	0.526421	Early Spermatocytes
4314	Camta1	8.0417e-147	0.680038	0.836	0.624	1.71795e-142	2.37076	1.69379	Early Spermatocytes
4320	Fus	5.81134e-146	0.711141	0.877	0.643	1.24148e-141	2.91253	1.99845	Early Spermatocytes
4329	Cd81	2.127e-144	0.767476	0.577	0.187	4.54392e-140	1.32245	0.299107	Early Spermatocytes
4334	Thoc2	1.63797e-143	0.626564	0.526	0.129	3.49919e-139	0.885117	0.186862	Early Spermatocytes
4342	Cirbp	2.16285e-142	0.77099	0.977	0.722	4.62051e-138	8.82115	6.41445	Early Spermatocytes
4350	Cdc42	2.23038e-141	0.705895	0.842	0.571	4.76476e-137	2.45431	1.47813	Early Spermatocytes
4351	Cfl1	3.73741e-141	0.608659	0.916	0.772	7.98422e-137	4.62272	4.40324	Early Spermatocytes
4353	Tfdp2	1.78223e-140	0.711162	0.675	0.322	3.80738e-136	1.39426	0.559493	Early Spermatocytes
4354	H3f3b	2.13808e-140	0.611288	1	0.888	4.56758e-136	38.5522	43.3532	Early Spermatocytes
4355	Defb36	2.19395e-140	0.737053	0.289	0.087	4.68694e-136	0.826371	0.119078	Early Spermatocytes
4356	Cdc42se2	2.198e-140	0.692779	0.648	0.271	4.69558e-136	1.17493	0.42848	Early Spermatocytes
4366	Amhr2	1.61551e-139	0.989674	0.225	0.046	3.45121e-135	1.22715	0.0581268	Early Spermatocytes
4371	Zcwpw1	1.11283e-138	0.73978	0.634	0.358	2.37733e-134	1.43603	0.62008	Early Spermatocytes
4372	Zfyve21	1.62019e-138	0.621479	0.513	0.145	3.46121e-134	0.874674	0.188593	Early Spermatocytes
4383	Snrnp40	2.13269e-136	0.617728	0.697	0.503	4.55607e-132	1.88381	1.12363	Early Spermatocytes
4386	Tex15	5.03283e-136	0.801711	0.629	0.214	1.07516e-131	1.6893	0.474763	Early Spermatocytes
4387	Eif5b	5.6415e-136	0.661164	0.93	0.731	1.20519e-131	4.11097	3.63265	Early Spermatocytes
4392	Cpe	1.37386e-134	0.630496	0.208	0.033	2.93497e-130	0.622715	0.0407252	Early Spermatocytes
4393	Celf1	1.5498e-134	0.628518	0.71	0.403	3.31083e-130	1.42428	0.723852	Early Spermatocytes
4406	Ddhd2	1.87805e-133	0.665568	0.546	0.194	4.01207e-129	1.10313	0.279883	Early Spermatocytes
4427	Ssb	3.59895e-129	0.70555	0.88	0.623	7.68843e-125	3.64752	2.31441	Early Spermatocytes
4430	Gsta4	9.98149e-129	0.720682	0.275	0.179	2.13235e-124	1.03264	0.280248	Early Spermatocytes
4432	Lsm1	2.3901e-128	0.614996	0.821	0.577	5.10596e-124	2.19321	1.52952	Early Spermatocytes
4455	Srsf6	6.38647e-126	0.671579	0.786	0.563	1.36434e-121	2.37076	1.45536	Early Spermatocytes
4456	Vim	6.42387e-126	0.633288	0.256	0.071	1.37233e-121	0.682768	0.100856	Early Spermatocytes
4465	Smc2	5.70756e-124	0.610775	0.636	0.413	1.21931e-119	1.60052	0.839468	Early Spermatocytes
4479	Ccnd1	4.63075e-122	0.677875	0.525	0.149	9.89268e-118	1.19191	0.268404	Early Spermatocytes
4499	Kdm5a	4.86392e-120	0.619668	0.721	0.459	1.03908e-115	1.58616	0.909074	Early Spermatocytes
4505	Lig1	1.49957e-119	0.654221	0.627	0.359	3.20352e-115	1.40601	0.72449	Early Spermatocytes
4514	Mlf2	1.41588e-118	0.617401	0.76	0.514	3.02474e-114	2.02872	1.25374	Early Spermatocytes
4524	Map7d2	2.84468e-117	0.749707	0.676	0.189	6.0771e-113	1.4295	0.413356	Early Spermatocytes
4525	Ube2e3	4.80521e-117	0.650065	0.852	0.585	1.02654e-112	2.49869	1.76576	Early Spermatocytes
4532	Fxyd6	1.87065e-116	0.643006	0.289	0.109	3.99626e-112	0.710183	0.157617	Early Spermatocytes
4574	Cyc1	8.83381e-114	0.685685	0.871	0.663	1.88717e-109	4.28851	3.14923	Early Spermatocytes
4577	Glg1	1.03968e-113	0.625062	0.598	0.245	2.22107e-109	1.13055	0.403335	Early Spermatocytes
4646	Gm26870	1.24342e-109	0.989496	0.525	0.332	2.65631e-105	2.27807	0.946793	Early Spermatocytes
4686	Inha	1.83689e-107	0.775417	0.189	0.05	3.92414e-103	0.920366	0.0758929	Early Spermatocytes
4749	Txn1	6.04046e-104	0.658365	0.611	0.235	1.29042e-99	1.31854	0.467201	Early Spermatocytes
4776	Prdx2	2.36286e-102	0.656974	0.409	0.248	5.04778e-98	1.04961	0.388393	Early Spermatocytes
4782	Ctnnbip1	3.75938e-102	0.667563	0.679	0.266	8.03116e-98	1.31593	0.506651	Early Spermatocytes
4932	Uba52	1.1814e-94	0.620119	0.855	0.796	2.52382e-90	2.95953	2.62928	Early Spermatocytes
4996	Auts2	7.72881e-92	0.676071	0.608	0.175	1.65111e-87	1.23368	0.340379	Early Spermatocytes
5073	Syce2	2.14718e-88	0.627581	0.911	0.907	4.58701e-84	4.74282	4.63147	Early Spermatocytes
5102	Maged1	6.18441e-87	0.723615	0.555	0.23	1.32117e-82	1.37598	0.498724	Early Spermatocytes
7219	Hba-a1	3.69586e-15	1.1003	0.205	0.234	7.89546e-11	6.52742	2.36744	Early Spermatocytes
7253	Hbb-bs	4.49622e-14	1.18282	0.355	0.388	9.60527e-10	10.8381	4.17074	Early Spermatocytes
7406	Rsph1	0	2.38808	0.998	0.515	0	82.1424	4.65343	Spermatocytes
7407	Cox8c	0	2.21715	0.992	0.61	0	75.0157	5.33707	Spermatocytes
7408	Cdc42ep3	0	2.08549	0.973	0.203	0	26.5963	0.868508	Spermatocytes
7409	AA467197	0	2.01457	0.977	0.291	0	39.5337	2.58179	Spermatocytes
7410	Lyar	0	1.97017	0.999	0.723	0	115.954	9.55532	Spermatocytes
7411	Acyp1	0	1.9621	0.984	0.337	0	35.3957	2.53287	Spermatocytes
7412	Gm3448	0	1.88301	0.984	0.525	0	64.9658	6.94576	Spermatocytes
7413	Tex101	0	1.87707	0.989	0.535	0	33.3874	2.26586	Spermatocytes
7414	Hspa2	0	1.87613	0.994	0.361	0	28.0664	2.36916	Spermatocytes
7415	Atxn7l3b	0	1.85961	0.993	0.545	0	37.0154	2.11006	Spermatocytes
7416	Cenpv	0	1.85077	0.994	0.587	0	38.1812	2.90692	Spermatocytes
7417	Ybx2	0	1.83465	0.988	0.587	0	46.2308	3.84995	Spermatocytes
7418	Cox6b2	0	1.83293	0.998	0.495	0	35.431	3.67659	Spermatocytes
7419	Ggnbp1	0	1.82909	0.939	0.417	0	47.3239	4.78478	Spermatocytes
7420	Mllt10	0	1.82865	0.992	0.41	0	26.0161	1.34599	Spermatocytes
7421	Gm11837	0	1.82797	0.998	0.343	0	41.8086	4.41116	Spermatocytes
7422	Mtl5	0	1.81046	0.989	0.209	0	15.7049	0.681916	Spermatocytes
7423	Ddt	0	1.79405	0.989	0.436	0	24.4033	1.4244	Spermatocytes
7424	Ndufaf3	0	1.78463	0.995	0.468	0	25.7921	1.72824	Spermatocytes
7425	Fbp1	0	1.76776	0.943	0.269	0	28.7798	2.48094	Spermatocytes
7426	2018-03-11	0	1.74585	0.953	0.252	0	39.3363	4.09855	Spermatocytes
7427	Ankrd54	0	1.72817	0.986	0.391	0	20.3047	0.979715	Spermatocytes
7428	1700010I14Rik	0	1.71348	0.964	0.28	0	27.9178	2.51489	Spermatocytes
7429	Calm2	0	1.69785	1	0.669	0	59.3565	5.19724	Spermatocytes
7430	BC049730	0	1.69264	0.974	0.107	0	12.4306	0.378219	Spermatocytes
7431	Dnah8	0	1.69032	0.961	0.225	0	15.2749	0.72637	Spermatocytes
7432	Ldha	0	1.67696	0.954	0.5	0	36.3657	3.80564	Spermatocytes
7433	Nphp1	0	1.661	0.996	0.401	0	26.9683	2.70321	Spermatocytes
7434	Calm1	0	1.65596	0.997	0.705	0	59.6306	5.54568	Spermatocytes
7435	1700028J19Rik	0	1.65394	0.918	0.333	0	25.023	1.94289	Spermatocytes
7436	Cfap36	0	1.64714	0.998	0.439	0	28.2799	3.09668	Spermatocytes
7437	Tmem97	0	1.64657	0.986	0.567	0	31.1426	2.62466	Spermatocytes
7438	Piwil1	0	1.64551	0.952	0.135	0	11.1941	0.40095	Spermatocytes
7439	Rbakdn	0	1.63781	0.956	0.595	0	81.7099	10.0833	Spermatocytes
7440	Hsp90aa1	0	1.61926	1	0.835	0	131.432	16.1696	Spermatocytes
7441	Gkap1	0	1.61761	0.993	0.588	0	41.7044	4.23723	Spermatocytes
7442	Smc4	0	1.61709	0.998	0.643	0	33.4794	3.03093	Spermatocytes
7443	Syngr4	0	1.5947	0.967	0.251	0	16.2171	1.05668	Spermatocytes
7444	Arl3	0	1.5719	0.989	0.366	0	16.7159	1.32154	Spermatocytes
7445	Cyct	0	1.56514	0.978	0.311	0	13.058	0.832254	Spermatocytes
7446	1700102P08Rik	0	1.54258	0.981	0.125	0	9.54728	0.371745	Spermatocytes
7447	Prok2	0	1.53794	0.913	0.136	0	10.6896	0.347288	Spermatocytes
7448	Psip1	0	1.53419	0.999	0.571	0	27.8314	2.65501	Spermatocytes
7449	Chrac1	0	1.52773	0.991	0.529	0	23.661	2.12473	Spermatocytes
7450	Sycp3	0	1.51821	0.997	0.379	0	14.8332	1.1476	Spermatocytes
7451	Shcbp1l	0	1.51684	0.948	0.251	0	12.8658	0.808948	Spermatocytes
7452	Spink2	0	1.51527	0.927	0.371	0	30.2146	3.53014	Spermatocytes
7453	Diablo	0	1.51251	0.999	0.602	0	25.0891	2.20947	Spermatocytes
7454	Tmbim7	0	1.51116	0.901	0.166	0	14.6496	0.889081	Spermatocytes
7455	Tmem30c	0	1.50056	0.904	0.064	0	9.14319	0.251043	Spermatocytes
7456	Serf1	0	1.49795	0.994	0.854	0	65.9994	9.35319	Spermatocytes
7457	Elfn2	0	1.49482	0.925	0.158	0	9.29576	0.406848	Spermatocytes
7458	Ly6k	0	1.49381	0.987	0.307	0	12.2874	0.935693	Spermatocytes
7459	Ldhal6b	0	1.48962	0.958	0.427	0	26.7489	3.07927	Spermatocytes
7460	Psma8	0	1.4682	0.974	0.242	0	9.8253	0.518055	Spermatocytes
7461	RP23-235M8.7	0	1.45382	0.914	0.047	0	7.85201	0.201698	Spermatocytes
7462	Zmynd10	0	1.45197	0.95	0.119	0	10.1645	0.375342	Spermatocytes
7463	Cox7b2	0	1.42994	0.991	0.528	0	20.9363	2.56582	Spermatocytes
7464	Mif4gd	0	1.4296	0.989	0.374	0	13.1766	1.02762	Spermatocytes
7465	Psmc3ip	0	1.42923	0.99	0.499	0	15.9378	1.59804	Spermatocytes
7466	Cks2	0	1.42793	0.989	0.531	0	26.3308	2.87858	Spermatocytes
7467	Ybx1	0	1.42592	1	0.839	0	101.153	14.9186	Spermatocytes
7468	1700010B08Rik	0	1.42449	0.945	0.252	0	14.124	1.07783	Spermatocytes
7469	Ttll8	0	1.41833	0.967	0.254	0	10.7408	0.681485	Spermatocytes
7470	Nkapl	0	1.41281	0.945	0.182	0	12.1672	0.805783	Spermatocytes
7471	Slc2a3	0	1.39908	0.932	0.115	0	9.06387	0.304273	Spermatocytes
7472	Clgn	0	1.39822	0.984	0.228	0	12.5431	1.32441	Spermatocytes
7473	Actg1	0	1.38207	0.998	0.716	0	56.0184	6.10891	Spermatocytes
7474	Ropn1l	0	1.38148	0.991	0.609	0	68.7362	12.8872	Spermatocytes
7475	Mad2l2	0	1.38113	0.953	0.442	0	16.4112	1.37275	Spermatocytes
7476	Pabpc1	0	1.38108	1	0.74	0	59.3133	8.22975	Spermatocytes
7477	Ldhc	0	1.37912	0.978	0.655	0	162.56	28.5368	Spermatocytes
7478	1700029P11Rik	0	1.36734	0.961	0.151	0	9.17449	0.424687	Spermatocytes
7479	Gml	0	1.35768	0.897	0.123	0	5.86725	0.30082	Spermatocytes
7480	Fam216a	0	1.35377	0.999	0.493	0	14.986	1.44814	Spermatocytes
7481	Rnls	0	1.34121	0.962	0.098	0	8.15279	0.253633	Spermatocytes
7482	Vdac2	0	1.33979	0.995	0.565	0	25.5308	3.46813	Spermatocytes
7483	Ndufc1	0	1.33274	0.997	0.637	0	21.7756	2.78924	Spermatocytes
7484	Mael	0	1.32401	0.997	0.823	0	49.2175	7.49633	Spermatocytes
7485	Stambp	0	1.32383	0.866	0.074	0	5.5072	0.195224	Spermatocytes
7486	Phf7	0	1.31977	0.993	0.706	0	43.6437	6.77356	Spermatocytes
7487	Tuba3b	0	1.31492	0.972	0.541	0	20.7113	2.84851	Spermatocytes
7488	1700011E24Rik	0	1.30951	0.864	0.277	0	15.594	1.72551	Spermatocytes
7489	Sephs2	0	1.30701	0.987	0.316	0	9.41536	0.821608	Spermatocytes
7490	Tcte3	0	1.3026	0.958	0.278	0	9.67251	0.863617	Spermatocytes
7491	Ubb	0	1.29469	1	0.998	0	197.972	34.6444	Spermatocytes
7492	Dynlt1f	0	1.29434	0.977	0.356	0	12.8036	1.19681	Spermatocytes
7493	Bscl2	0	1.29434	0.966	0.353	0	11.9105	1.14602	Spermatocytes
7494	Smpd5	0	1.29134	0.949	0.253	0	9.74682	0.617321	Spermatocytes
7495	Calm3	0	1.28985	1	0.887	0	44.9635	7.77759	Spermatocytes
7496	1700029M20Rik	0	1.28915	0.978	0.275	0	8.93801	0.637031	Spermatocytes
7497	Wfdc15a	0	1.28487	0.987	0.348	0	10.2375	0.997123	Spermatocytes
7498	Dkkl1	0	1.28059	0.984	0.569	0	44.8965	8.45288	Spermatocytes
7499	Sdf2l1	0	1.27794	0.942	0.226	0	9.59591	0.468278	Spermatocytes
7500	4933416C03Rik	0	1.2773	0.985	0.265	0	10.5502	0.895123	Spermatocytes
7501	Morn5	0	1.27422	0.968	0.352	0	16.4078	2.66494	Spermatocytes
7502	Ccpg1os	0	1.26685	0.964	0.316	0	12.8531	1.51029	Spermatocytes
7503	Adam2	0	1.26495	0.938	0.148	0	8.81549	0.547116	Spermatocytes
7504	Tex40	0	1.26132	0.935	0.458	0	28.996	4.64998	Spermatocytes
7505	Krcc1	0	1.25769	0.989	0.355	0	12.2571	1.05222	Spermatocytes
7506	Ube2s	0	1.2529	1	0.924	0	52.8837	8.94476	Spermatocytes
7507	Irak1bp1	0	1.24029	0.966	0.315	0	9.95366	0.866926	Spermatocytes
7508	Ddx25	0	1.23863	0.978	0.523	0	16.3619	2.08373	Spermatocytes
7509	Spag6l	0	1.23537	0.901	0.177	0	9.97537	0.759747	Spermatocytes
7510	Crat	0	1.22992	0.96	0.44	0	13.9119	1.52136	Spermatocytes
7511	Abhd8	0	1.22941	0.968	0.362	0	9.4665	0.847936	Spermatocytes
7512	Bola3	0	1.2257	0.984	0.321	0	9.92486	0.965185	Spermatocytes
7513	Mum1	0	1.22073	0.989	0.511	0	15.9795	1.90893	Spermatocytes
7514	1110004E09Rik	0	1.21851	0.992	0.545	0	15.2192	1.93972	Spermatocytes
7515	Mesp1	0	1.21434	0.678	0.168	0	10.8873	0.579341	Spermatocytes
7516	Nxt1	0	1.21293	0.991	0.415	0	12.3029	1.25723	Spermatocytes
7517	Ppp3ca	0	1.20957	0.936	0.365	0	10.6253	0.865199	Spermatocytes
7518	Mns1	0	1.20115	0.95	0.44	0	15.9178	2.07812	Spermatocytes
7519	Glt8d1	0	1.20115	0.97	0.237	0	8.6604	0.676593	Spermatocytes
7520	Rnf32	0	1.19583	0.96	0.279	0	10.7082	1.23292	Spermatocytes
7521	Ybx3	0	1.19534	0.917	0.274	0	8.99478	0.700331	Spermatocytes
7522	H2afz	0	1.19488	1	0.703	0	45.5066	6.72177	Spermatocytes
7523	Supt20	0	1.18978	0.984	0.379	0	11.5736	1.2637	Spermatocytes
7524	Cfap206	0	1.1868	0.95	0.343	0	14.6512	2.21824	Spermatocytes
7525	Nol8	0	1.18454	0.99	0.377	0	9.75057	0.935405	Spermatocytes
7526	Swi5	0	1.18091	0.999	0.831	0	25.7552	3.99295	Spermatocytes
7527	6430531B16Rik	0	1.17723	0.92	0.117	0	6.75892	0.286146	Spermatocytes
7528	Spdya	0	1.17625	0.945	0.156	0	7.32373	0.363689	Spermatocytes
7529	Dpep3	0	1.17322	0.969	0.388	0	10.2905	1.05309	Spermatocytes
7530	B9d1	0	1.16695	0.983	0.324	0	9.72615	1.30456	Spermatocytes
7531	Ndufb5	0	1.16472	0.994	0.631	0	20.1983	2.97324	Spermatocytes
7532	Abhd14a	0	1.16422	0.954	0.332	0	7.35504	0.620055	Spermatocytes
7533	Zpbp2	0	1.162	0.871	0.184	0	12.0035	1.33851	Spermatocytes
7534	1700018B24Rik	0	1.15848	0.979	0.608	0	21.5903	3.49835	Spermatocytes
7535	Wbp4	0	1.1579	0.979	0.449	0	10.8867	1.15278	Spermatocytes
7536	Tcp1	0	1.1536	0.997	0.963	0	51.9067	9.03021	Spermatocytes
7537	Sycp1	0	1.15304	0.98	0.569	0	20.312	3.57646	Spermatocytes
7538	Atp6v1g1	0	1.14973	0.998	0.77	0	26.4957	4.34758	Spermatocytes
7539	Gtf2a2	0	1.14731	0.995	0.503	0	15.6216	2.30614	Spermatocytes
7540	Thoc7	0	1.1462	0.971	0.335	0	8.34502	0.698605	Spermatocytes
7541	Cct4	0	1.14427	0.991	0.631	0	23.2154	3.35736	Spermatocytes
7542	Phospho2	0	1.1435	0.893	0.308	0	11.7199	1.11092	Spermatocytes
7543	1700040L02Rik	0	1.142	0.932	0.123	0	6.59987	0.404115	Spermatocytes
7544	Sycp2	0	1.13469	0.977	0.251	0	6.79295	0.531722	Spermatocytes
7545	Tbpl1	0	1.1322	0.979	0.485	0	16.8668	2.27982	Spermatocytes
7546	Pmpcb	0	1.1278	0.966	0.322	0	8.77291	0.855848	Spermatocytes
7547	Pabpc6	0	1.12511	0.815	0.08	0	7.02254	0.247015	Spermatocytes
7548	Dmrtb1	0	1.12493	0.902	0.434	0	20.2935	3.01122	Spermatocytes
7549	Dnaaf1	0	1.121	0.934	0.451	0	17.7804	2.78176	Spermatocytes
7550	Pbx4	0	1.11565	0.952	0.291	0	7.24316	0.604517	Spermatocytes
7551	Ccdc113	0	1.11532	0.917	0.243	0	10.4296	1.39937	Spermatocytes
7552	Sepw1	0	1.11456	0.972	0.79	0	18.8351	2.88491	Spermatocytes
7553	Pabpc2	0	1.11448	0.878	0.382	0	16.4018	2.48511	Spermatocytes
7554	1700020N01Rik	0	1.1101	0.972	0.227	0	6.18305	0.687959	Spermatocytes
7555	Morf4l1	0	1.10999	1	0.918	0	43.2367	8.5205	Spermatocytes
7556	Dctn2	0	1.10838	0.949	0.493	0	12.2759	1.58308	Spermatocytes
7557	Rnf166	0	1.10623	0.946	0.246	0	7.89898	0.461516	Spermatocytes
7558	B230118H07Rik	0	1.09999	0.957	0.284	0	7.8038	0.806215	Spermatocytes
7559	Vimp	0	1.09869	0.978	0.39	0	9.86871	1.08661	Spermatocytes
7560	Rp9	0	1.09783	0.995	0.616	0	16.5464	2.17249	Spermatocytes
7561	Tchp	0	1.095	0.908	0.17	0	6.46024	0.300245	Spermatocytes
7562	Uchl3	0	1.09358	0.986	0.488	0	14.3895	1.94404	Spermatocytes
7563	Cmtm2a	0	1.0898	0.918	0.47	0	29.569	5.8229	Spermatocytes
7564	Setx	0	1.08955	0.976	0.292	0	7.01169	0.600921	Spermatocytes
7565	Gml2	0	1.08859	0.853	0.126	0	3.92924	0.242411	Spermatocytes
7566	Spata4	0	1.08818	0.972	0.568	0	45.5986	8.83858	Spermatocytes
7567	1700008K24Rik	0	1.08696	0.98	0.573	0	43.3799	8.48612	Spermatocytes
7568	Ndufb10	0	1.08624	0.99	0.626	0	14.2461	1.98288	Spermatocytes
7569	Hdgf	0	1.08505	0.992	0.752	0	21.0029	3.14343	Spermatocytes
7570	Ccdc34	0	1.08018	0.987	0.451	0	9.63118	1.20328	Spermatocytes
7571	Tomm7	0	1.0778	0.997	0.614	0	17.4377	2.88894	Spermatocytes
7572	Mgll	0	1.06893	0.807	0.219	0	6.99979	0.392605	Spermatocytes
7573	Atp6v1d	0	1.06279	0.986	0.399	0	9.4187	0.98288	Spermatocytes
7574	4930524B15Rik	0	1.0625	0.941	0.168	0	5.08474	0.329017	Spermatocytes
7575	Fam98c	0	1.06042	0.889	0.378	0	11.0543	1.3962	Spermatocytes
7576	Rrp1	0	1.05834	0.978	0.761	0	18.0205	2.77428	Spermatocytes
7577	Ift74	0	1.05639	0.984	0.552	0	12.0685	1.8219	Spermatocytes
7578	Rnf126	0	1.0557	0.987	0.781	0	22.187	3.64926	Spermatocytes
7579	Tkfc	0	1.05523	0.908	0.106	0	5.2774	0.2368	Spermatocytes
7580	Dnpep	0	1.05446	0.963	0.339	0	7.00021	0.710114	Spermatocytes
7581	Arl6ip1	0	1.05297	0.993	0.454	0	11.9146	1.75068	Spermatocytes
7582	1700026D11Rik	0	1.04899	0.879	0.124	0	5.54853	0.310459	Spermatocytes
7583	Efhd1	0	1.04748	0.846	0.309	0	9.41703	1.03582	Spermatocytes
7584	1700018L02Rik	0	1.04713	0.806	0.175	0	7.79148	0.676881	Spermatocytes
7585	Itgb3bp	0	1.047	0.934	0.338	0	8.58464	1.06834	Spermatocytes
7586	Drap1	0	1.0407	0.989	0.6	0	12.2183	1.76507	Spermatocytes
7587	Gmcl1	0	1.03997	0.954	0.28	0	6.89501	0.512157	Spermatocytes
7588	Gk2	0	1.03801	0.855	0.2	0	11.0144	1.62121	Spermatocytes
7589	Gm2762	0	1.03102	0.944	0.421	0	11.9854	1.70263	Spermatocytes
7590	Aprt	0	1.0255	0.948	0.563	0	14.9317	2.02216	Spermatocytes
7591	Pdcl2	0	1.02492	0.984	0.567	0	33.1248	7.29564	Spermatocytes
7592	Stk33	0	1.02169	0.934	0.269	0	6.88249	0.687671	Spermatocytes
7593	Srp14	0	1.02072	0.998	0.682	0	26.6001	4.49748	Spermatocytes
7594	Brdt	0	1.02029	0.977	0.298	0	6.33125	0.699612	Spermatocytes
7595	Ddx39	0	1.02005	0.975	0.423	0	8.39971	1.14487	Spermatocytes
7596	Tbca	0	1.01716	0.995	0.559	0	13.5917	2.28485	Spermatocytes
7597	Baz1a	0	1.01661	0.914	0.37	0	8.15341	0.877715	Spermatocytes
7598	Gm4763	0	1.01277	0.905	0.057	0	4.11459	0.137246	Spermatocytes
7599	H2afx	0	1.01256	0.954	0.319	0	5.80088	0.722918	Spermatocytes
7600	Dnttip1	0	1.0119	0.956	0.418	0	8.1269	0.914689	Spermatocytes
7601	Ndufv2	0	1.01108	0.996	0.732	0	16.5548	2.82636	Spermatocytes
7602	Pex13	0	1.0022	0.946	0.348	0	8.26842	0.857431	Spermatocytes
7603	Tprgl	0	0.998651	0.964	0.595	0	11.502	1.47058	Spermatocytes
7604	Cetn1	0	0.998308	0.963	0.569	0	41.899	9.04978	Spermatocytes
7605	Slc9b1	0	0.996748	0.935	0.307	0	8.15237	0.955402	Spermatocytes
7606	St13	0	0.995004	0.994	0.532	0	9.8349	1.5264	Spermatocytes
7607	Bbof1	0	0.994687	0.898	0.216	0	7.74911	0.946051	Spermatocytes
7608	Rnf187	0	0.992155	0.983	0.567	0	12.3492	1.54007	Spermatocytes
7609	Hacd1	0	0.990054	0.923	0.311	0	6.80756	0.606388	Spermatocytes
7610	Grtp1	0	0.989957	0.84	0.257	0	7.16865	0.527694	Spermatocytes
7611	Fnta	0	0.984238	0.96	0.449	0	8.71467	0.937419	Spermatocytes
7612	Wbp11	0	0.980704	0.989	0.506	0	11.5654	1.73299	Spermatocytes
7613	Lypd4	0	0.980641	0.948	0.301	0	11.9618	2.42886	Spermatocytes
7614	Ppia	0	0.979699	1	0.856	0	71.4746	14.2628	Spermatocytes
7615	Rangrf	0	0.9783	0.999	0.782	0	34.4515	7.50223	Spermatocytes
7616	Hagh	0	0.976646	0.944	0.374	0	11.6218	2.04834	Spermatocytes
7617	1110065P20Rik	0	0.972477	0.986	0.693	0	13.3168	1.92735	Spermatocytes
7618	Cfap97	0	0.971154	0.935	0.315	0	7.30599	0.771112	Spermatocytes
7619	Gps1	0	0.970996	0.971	0.479	0	9.46024	1.11854	Spermatocytes
7620	1700097N02Rik	0	0.970482	0.951	0.399	0	7.2655	0.930657	Spermatocytes
7621	Pcbp2	0	0.969178	0.998	0.749	0	15.4652	2.61229	Spermatocytes
7622	0610009L18Rik	0	0.964036	0.94	0.546	0	20.1202	3.57013	Spermatocytes
7623	Phf10	0	0.963326	0.936	0.302	0	6.49927	0.662063	Spermatocytes
7624	Bbip1	0	0.961709	0.965	0.374	0	7.57525	0.955114	Spermatocytes
7625	Insl6	0	0.960406	0.923	0.334	0	9.91046	1.69645	Spermatocytes
7626	Tctex1d2	0	0.960358	0.976	0.425	0	10.6681	2.25248	Spermatocytes
7627	Acot7	0	0.959299	0.989	0.699	0	16.1242	3.08071	Spermatocytes
7628	Dgcr6	0	0.958566	0.973	0.679	0	13.436	2.32628	Spermatocytes
7629	Polr1d	0	0.958402	0.997	0.762	0	18.5475	3.32197	Spermatocytes
7630	Fam181a	0	0.958176	0.86	0.077	0	4.09455	0.202417	Spermatocytes
7631	Trafd1	0	0.957482	0.939	0.248	0	6.24525	0.69098	Spermatocytes
7632	Znhit1	0	0.955897	0.984	0.685	0	14.2549	2.60639	Spermatocytes
7633	Uqcrc2	0	0.955215	0.962	0.376	0	7.55917	0.814847	Spermatocytes
7634	Fam178b	0	0.954676	0.954	0.449	0	8.57817	1.3047	Spermatocytes
7635	Btbd1	0	0.954581	0.978	0.755	0	20.498	3.82679	Spermatocytes
7636	Mtfr1l	0	0.954131	0.976	0.677	0	12.7606	1.7737	Spermatocytes
7637	Ppp1r35	0	0.953981	0.95	0.274	0	5.28658	0.483528	Spermatocytes
7638	Ift43	0	0.953508	0.954	0.365	0	9.1532	1.48856	Spermatocytes
7639	Cklf	0	0.953139	0.944	0.224	0	6.50324	0.82391	Spermatocytes
7640	Ube2t	0	0.952336	0.973	0.389	0	7.32937	0.987915	Spermatocytes
7641	Znhit3	0	0.952094	0.927	0.321	0	7.98748	0.681341	Spermatocytes
7642	Zdhhc12	0	0.948804	0.882	0.206	0	5.79378	0.405985	Spermatocytes
7643	Oscp1	0	0.947766	0.967	0.491	0	15.1154	3.0774	Spermatocytes
7644	Syce1	0	0.945218	0.982	0.739	0	16.4968	2.96216	Spermatocytes
7645	Mpi	0	0.943719	0.887	0.228	0	5.89793	0.480363	Spermatocytes
7646	Tm2d2	0	0.942337	0.966	0.383	0	7.12336	0.807797	Spermatocytes
7647	Cwc15	0	0.937643	0.991	0.509	0	9.76101	1.4667	Spermatocytes
7648	Ahi1	0	0.937551	0.926	0.356	0	7.20998	0.80046	Spermatocytes
7649	Ift20	0	0.936074	0.98	0.419	0	7.95345	0.968781	Spermatocytes
7650	Trim27	0	0.934489	0.94	0.426	0	9.09789	1.42915	Spermatocytes
7651	Chchd6	0	0.932992	0.987	0.678	0	13.3573	2.56754	Spermatocytes
7652	Bsg	0	0.932069	0.996	0.78	0	19.9869	4.12041	Spermatocytes
7653	Cox6c	0	0.931211	1	0.72	0	29.2937	5.93627	Spermatocytes
10383	Ppp3r2	1.06128e-233	0.998506	0.878	0.515	2.26721e-229	22.923	4.06891	Spermatocytes
10489	Cmtm2b	1.88038e-206	0.991449	0.868	0.504	4.01706e-202	25.9954	4.81269	Spermatocytes
10870	Cypt4	0	2.61228	0.956	0.331	0	80.6322	1.80387	Round Spermatids
10871	Fam209	0	2.57357	0.997	0.116	0	34.7752	0.176145	Round Spermatids
10872	Rnf151	0	2.3617	0.993	0.302	0	47.5749	1.10547	Round Spermatids
10873	Tex33	0	2.30447	0.999	0.274	0	36.2929	0.684956	Round Spermatids
10874	1700015E13Rik	0	2.27395	0.996	0.191	0	27.406	0.292787	Round Spermatids
10875	Tsga8	0	2.216	0.988	0.161	0	25.03	0.246094	Round Spermatids
10876	Scp2d1	0	2.21323	0.95	0.27	0	44.0341	1.31722	Round Spermatids
10877	Ccer1	0	2.16743	0.999	0.175	0	25.9142	0.357286	Round Spermatids
10878	Gtsf1l	0	2.11682	0.988	0.198	0	24.2575	0.361464	Round Spermatids
10879	Kif2b	0	2.07969	0.988	0.226	0	27.609	0.614099	Round Spermatids
10880	Spaca3	0	1.99604	0.988	0.083	0	17.5272	0.116642	Round Spermatids
10881	Hils1	0	1.94741	0.993	0.372	0	73.8392	4.372	Round Spermatids
10882	Dusp13	0	1.91496	0.985	0.128	0	17.9373	0.24137	Round Spermatids
10883	Spata45	0	1.88751	0.974	0.095	0	15.9537	0.116642	Round Spermatids
10884	BC051628	0	1.88459	0.986	0.223	0	18.3992	0.343023	Round Spermatids
10885	Cypt12	0	1.88179	0.958	0.333	0	55.4237	3.25509	Round Spermatids
10886	4930558C23Rik	0	1.86654	0.989	0.247	0	18.812	0.43314	Round Spermatids
10887	1700093K21Rik	0	1.86246	0.96	0.157	0	19.0599	0.412609	Round Spermatids
10888	Actl7b	0	1.84667	0.999	0.398	0	21.2643	1.03943	Round Spermatids
10889	Spaca1	0	1.83425	0.944	0.131	0	15.188	0.173238	Round Spermatids
10890	Tex36	0	1.77704	0.883	0.066	0	14.5586	0.0805778	Round Spermatids
10891	1700001P01Rik	0	1.75844	0.787	0.04	0	13.1594	0.0483285	Round Spermatids
10892	1700013D24Rik	0	1.75615	0.951	0.189	0	15.2166	0.329578	Round Spermatids
10893	Efcab9	0	1.75485	0.985	0.099	0	13.045	0.124909	Round Spermatids
10894	Slc16a7	0	1.75472	0.984	0.364	0	18.594	0.736555	Round Spermatids
10895	Tekt4	0	1.7513	0.973	0.26	0	17.4837	0.788063	Round Spermatids
10896	Slxl1	0	1.73675	0.939	0.089	0	13.9401	0.140988	Round Spermatids
10897	Spaca4	0	1.7295	0.967	0.08	0	13.0272	0.104288	Round Spermatids
10898	Tex29	0	1.72737	0.872	0.165	0	14.6294	0.279433	Round Spermatids
10899	1700016G14Rik	0	1.67906	0.895	0.062	0	12.3297	0.0767624	Round Spermatids
10900	Fam183b	0	1.66677	0.986	0.218	0	15.5463	0.44186	Round Spermatids
10901	Fam170b	0	1.66008	0.989	0.114	0	13.0777	0.21448	Round Spermatids
10902	1700113H08Rik	0	1.65936	0.958	0.125	0	13.1063	0.169967	Round Spermatids
10903	4930404N11Rik	0	1.6552	0.969	0.164	0	13.4278	0.297511	Round Spermatids
10904	Gm5142	0	1.64998	0.984	0.271	0	15.3856	0.919604	Round Spermatids
10905	BC048502	0	1.64559	0.932	0.184	0	13.9646	0.525799	Round Spermatids
10906	Creb3l4	0	1.63863	0.98	0.31	0	20.2779	1.09511	Round Spermatids
10907	Odf3	0	1.63165	0.939	0.143	0	14.9196	0.415062	Round Spermatids
10908	1700011A15Rik	0	1.62948	0.951	0.083	0	11.8365	0.104288	Round Spermatids
10909	Tssk1	0	1.62013	0.99	0.258	0	24.7452	1.43532	Round Spermatids
10910	Tmem190	0	1.61944	0.978	0.092	0	10.6866	0.132267	Round Spermatids
10911	1700031L13Rik	0	1.61719	0.921	0.097	0	12.0014	0.132267	Round Spermatids
10912	Arrdc5	0	1.61386	0.962	0.115	0	12.2943	0.185411	Round Spermatids
10913	Fyb	0	1.60103	0.95	0.081	0	11.2738	0.0929324	Round Spermatids
10914	Lyzl6	0	1.59326	0.929	0.05	0	10.7861	0.0601381	Round Spermatids
10915	1700067P10Rik	0	1.59018	0.952	0.081	0	11.7016	0.110011	Round Spermatids
10916	1700021F07Rik	0	1.58749	0.992	0.323	0	14.1444	0.589935	Round Spermatids
10917	1700086L19Rik	0	1.58304	0.986	0.435	0	20.0599	1.8591	Round Spermatids
10918	4930578I06Rik	0	1.57886	0.995	0.192	0	13.797	0.402435	Round Spermatids
10919	Tekt2	0	1.57083	0.966	0.315	0	14.2248	0.771076	Round Spermatids
10920	4930415O20Rik	0	1.56646	0.988	0.139	0	11.436	0.203761	Round Spermatids
10921	Cast	0	1.56131	0.988	0.199	0	12.6471	0.335756	Round Spermatids
10922	Fhl5	0	1.56065	0.91	0.268	0	21.8229	1.34075	Round Spermatids
10923	Fam24a	0	1.54291	0.941	0.065	0	9.2861	0.092024	Round Spermatids
10924	Atp6v1e2	0	1.53881	0.965	0.107	0	11.2943	0.194949	Round Spermatids
10925	1700001J03Rik	0	1.53515	0.98	0.204	0	12.8624	0.384175	Round Spermatids
10926	Acrv1	0	1.53128	0.955	0.04	0	8.53951	0.051508	Round Spermatids
10927	Lyzl1	0	1.53076	0.948	0.132	0	10.703	0.208757	Round Spermatids
10928	Sh3d21	0	1.52051	0.974	0.317	0	20.8856	1.30896	Round Spermatids
10929	Banf2	0	1.50936	0.798	0.181	0	11.8965	0.366461	Round Spermatids
10930	Cabyr	0	1.488	0.966	0.249	0	14.421	0.619186	Round Spermatids
10931	Tsc22d4	0	1.4876	0.94	0.277	0	13.936	0.470385	Round Spermatids
10932	Tescl	0	1.48741	0.985	0.52	0	25.6485	2.16915	Round Spermatids
10933	Erich3	0	1.48087	0.962	0.168	0	12.9809	0.538881	Round Spermatids
10934	Ccdc89	0	1.47245	0.896	0.321	0	13.0341	0.876544	Round Spermatids
10935	Ropn1	0	1.46427	0.981	0.338	0	36.8392	3.49509	Round Spermatids
10936	Cst13	0	1.45915	0.649	0.146	0	11.8869	0.457122	Round Spermatids
10937	Spaca7	0	1.45633	0.981	0.168	0	12.0341	0.480832	Round Spermatids
10938	Spag6	0	1.45173	0.913	0.055	0	9.15259	0.0680414	Round Spermatids
10939	4930522H14Rik	0	1.4488	0.963	0.088	0	9.32153	0.148074	Round Spermatids
10940	Sox5	0	1.44702	0.924	0.084	0	9.39373	0.0985647	Round Spermatids
10941	Tex43	0	1.4433	0.948	0.254	0	13.9319	0.653161	Round Spermatids
10942	1700007K09Rik	0	1.4359	0.887	0.174	0	11.2166	0.286519	Round Spermatids
10943	1700003H04Rik	0	1.43031	0.982	0.215	0	11.0123	0.652889	Round Spermatids
10944	Saysd1	0	1.42622	1	0.78	0	41.9496	5.57958	Round Spermatids
10945	Pex5l	0	1.42591	0.707	0.083	0	8.7139	0.118278	Round Spermatids
10946	BC049762	0	1.41235	0.986	0.342	0	17.4755	1.17569	Round Spermatids
10947	Tmem225	0	1.40437	0.922	0.049	0	8.23025	0.0599564	Round Spermatids
10948	Ttc23l	0	1.39699	0.963	0.117	0	9.54087	0.185774	Round Spermatids
10949	Prkg1	0	1.39549	0.932	0.071	0	8.67984	0.0850291	Round Spermatids
10950	Best1	0	1.38139	0.95	0.095	0	8.54905	0.136991	Round Spermatids
10951	Tbata	0	1.3762	0.974	0.184	0	10.7575	0.392624	Round Spermatids
10952	1700001L19Rik	0	1.37548	0.974	0.233	0	10.5899	0.340207	Round Spermatids
10953	Scamp2	0	1.3744	0.969	0.202	0	9.14169	0.260992	Round Spermatids
10954	Trim36	0	1.36999	0.963	0.252	0	16.312	1.14926	Round Spermatids
10955	Ccser2	0	1.36882	0.907	0.435	0	13.1744	0.829306	Round Spermatids
10956	Hsfy2	0	1.35839	0.883	0.032	0	7.96322	0.0365189	Round Spermatids
10957	Tmigd3	0	1.35821	0.805	0.169	0	10.1812	0.42778	Round Spermatids
10958	1700016D06Rik	0	1.35739	0.985	0.177	0	9.55313	0.313499	Round Spermatids
10959	Tmem210	0	1.35443	0.954	0.14	0	8.80926	0.210574	Round Spermatids
10960	Gm128	0	1.3503	0.956	0.465	0	24.673	4.91497	Round Spermatids
10961	1700028P14Rik	0	1.34843	0.877	0.244	0	10.0504	0.558957	Round Spermatids
10962	Akap3	0	1.34625	0.985	0.193	0	11.6621	0.615552	Round Spermatids
10963	Ccdc63	0	1.34455	0.971	0.18	0	9.69755	0.337845	Round Spermatids
10964	Ccin	0	1.33987	0.774	0.101	0	8.31608	0.173238	Round Spermatids
10965	Hist1h2bp	0	1.32267	0.903	0.062	0	7.82153	0.074673	Round Spermatids
10966	Pfn3	0	1.32021	0.894	0.157	0	9.08583	0.274618	Round Spermatids
10967	Tmco2	0	1.31771	0.966	0.316	0	31.3597	3.45948	Round Spermatids
10968	Pdilt	0	1.29587	0.895	0.044	0	6.14714	0.0541424	Round Spermatids
10969	Cdyl	0	1.28534	0.827	0.275	0	11.9578	0.754815	Round Spermatids
10970	Dnajb13	0	1.27796	0.977	0.354	0	10.094	0.729288	Round Spermatids
10971	Lyzl4	0	1.27749	0.944	0.097	0	7.32016	0.131995	Round Spermatids
10972	Lmnb2	0	1.26957	0.932	0.122	0	7.60354	0.138172	Round Spermatids
10973	Tor1aip1	0	1.26857	0.943	0.541	0	15.8951	1.52462	Round Spermatids
10974	Cypt1	0	1.2685	0.948	0.274	0	23.0545	2.44377	Round Spermatids
10975	1700020L24Rik	0	1.26359	0.948	0.175	0	8.40191	0.266715	Round Spermatids
10976	Cypt2	0	1.25974	0.905	0.18	0	10.9128	0.615189	Round Spermatids
10977	Efcab10	0	1.25094	0.985	0.505	0	13.0191	1.38545	Round Spermatids
10978	Tekt1	0	1.24792	0.985	0.507	0	15.8638	2.31495	Round Spermatids
10979	Mbd3l1	0	1.24398	0.918	0.232	0	10.4782	0.608194	Round Spermatids
10980	Actl7a	0	1.24123	0.969	0.291	0	13.7861	1.12273	Round Spermatids
10981	Tmem205	0	1.23399	0.888	0.501	0	12.5327	1.1091	Round Spermatids
10982	Gm6569	0	1.23209	0.943	0.123	0	7.30381	0.167515	Round Spermatids
10983	Spata25	0	1.22901	0.864	0.22	0	9.38828	0.50972	Round Spermatids
10984	Gykl1	0	1.22659	0.997	0.536	0	16.5232	2.69976	Round Spermatids
10985	Dpysl3	0	1.22041	0.916	0.263	0	12.5817	0.992278	Round Spermatids
10986	Prr22	0	1.21633	0.92	0.12	0	7.06131	0.164062	Round Spermatids
10987	Lgals8	0	1.21495	0.96	0.311	0	8.87602	0.610102	Round Spermatids
10988	Nabp1	0	1.20999	0.959	0.306	0	9.56812	0.552507	Round Spermatids
10989	Hemgn	0	1.20658	0.575	0.09	0	6.83379	0.164244	Round Spermatids
10990	Scamp1	0	1.20177	0.918	0.224	0	7.6376	0.28561	Round Spermatids
10991	1700020D05Rik	0	1.19945	0.993	0.428	0	17.6185	3.96366	Round Spermatids
10992	Tmbim6	0	1.19893	0.996	0.691	0	14.5913	1.60029	Round Spermatids
10993	Ppm1d	0	1.19832	0.992	0.549	0	12.3828	1.18895	Round Spermatids
10994	BC051142	0	1.19578	1	0.645	0	34.8801	8.29333	Round Spermatids
10995	Dgat2	0	1.1908	0.946	0.375	0	9.89373	0.601653	Round Spermatids
10996	1700034J05Rik	0	1.19039	0.98	0.342	0	10.4659	0.831395	Round Spermatids
10997	Aqp7	0	1.18923	0.928	0.212	0	9.89373	0.598656	Round Spermatids
10998	1700013F07Rik	0	1.18097	0.975	0.329	0	17.2302	1.82922	Round Spermatids
10999	4930405D11Rik	0	1.17638	0.706	0.081	0	6.37738	0.113281	Round Spermatids
11000	1700011L22Rik	0	1.17556	0.992	0.302	0	15.658	1.64162	Round Spermatids
11001	1700015F17Rik	0	1.17217	0.965	0.35	0	16.7575	1.77453	Round Spermatids
11002	2900092C05Rik	0	1.1706	0.952	0.185	0	7.48638	0.318314	Round Spermatids
11003	1700129C05Rik	0	1.16618	0.985	0.41	0	14.8924	1.78434	Round Spermatids
11004	Sun5	0	1.16616	0.826	0.071	0	5.55177	0.0899346	Round Spermatids
11005	Tmem191c	0	1.16252	0.907	0.301	0	12.233	1.17587	Round Spermatids
11006	Prr27	0	1.16228	0.711	0.016	0	4.76703	0.0212573	Round Spermatids
11007	1700012B07Rik	0	1.15797	0.97	0.309	0	16.0177	1.68759	Round Spermatids
11008	Gm37294	0	1.15755	0.698	0.051	0	5.75341	0.0623183	Round Spermatids
11009	Frat2	0	1.15506	0.978	0.461	0	9.76975	0.866642	Round Spermatids
11010	Ankrd61	0	1.15175	0.959	0.196	0	7.34741	0.303507	Round Spermatids
11011	Atxn3	0	1.1502	0.988	0.538	0	13.3229	1.39707	Round Spermatids
11012	Pdzk1ip1	0	1.149	0.895	0.054	0	5.78883	0.0650436	Round Spermatids
11013	Tuba8	0	1.1488	0.635	0.151	0	7.34605	0.342297	Round Spermatids
11014	BC089491	0	1.1475	0.941	0.189	0	8.17575	0.386174	Round Spermatids
11015	Ppp1r32	0	1.14392	0.965	0.259	0	7.21798	0.419604	Round Spermatids
11016	Gm4275	0	1.14292	0.873	0.121	0	6.26431	0.157158	Round Spermatids
11017	1700025F22Rik	0	1.14242	0.96	0.315	0	9.32561	1.27725	Round Spermatids
11018	Btg1	0	1.14189	0.993	0.662	0	15.3556	2.09575	Round Spermatids
11019	Aptx	0	1.13885	0.985	0.469	0	10.1117	0.837754	Round Spermatids
11020	Ccdc30	0	1.13726	1	0.512	0	19.2166	4.73247	Round Spermatids
11021	Phyhipl	0	1.13645	0.986	0.45	0	10.218	0.972747	Round Spermatids
11022	Sqrdl	0	1.13557	0.966	0.237	0	12.1717	1.10356	Round Spermatids
11023	Fam221b	0	1.13032	0.951	0.32	0	11.5463	1.03125	Round Spermatids
11024	Spata9	0	1.12851	0.869	0.039	0	5.82698	0.0431504	Round Spermatids
11025	1700034O15Rik	0	1.11969	0.997	0.34	0	22.9741	3.02625	Round Spermatids
11026	Calr3	0	1.1149	0.736	0.178	0	6.90327	0.351653	Round Spermatids
11027	1700030J22Rik	0	1.11471	0.988	0.482	0	11.3338	1.26235	Round Spermatids
11028	Knop1	0	1.11398	0.996	0.769	0	18.064	2.6468	Round Spermatids
11029	Ccdc81	0	1.1133	0.802	0.024	0	5.42779	0.0286156	Round Spermatids
11030	Crls1	0	1.11257	0.89	0.234	0	6.80654	0.336846	Round Spermatids
11031	Irgc1	0	1.10651	1	0.395	0	50.8324	8.00727	Round Spermatids
11032	Slc22a14	0	1.10483	0.935	0.062	0	5.4782	0.0748547	Round Spermatids
11033	1700056E22Rik	0	1.10094	0.794	0.13	0	6.26839	0.229469	Round Spermatids
11034	Spag4	0	1.1009	0.98	0.304	0	13.9659	1.56086	Round Spermatids
11035	4931409K22Rik	0	1.09979	0.871	0.077	0	5.35422	0.0962028	Round Spermatids
11036	Tmem89	0	1.09946	0.962	0.324	0	7.31471	0.943223	Round Spermatids
11037	Gm26844	0	1.09944	0.898	0.063	0	5.80381	0.0797602	Round Spermatids
11038	Mycbpap	0	1.09905	0.958	0.261	0	6.61717	0.479742	Round Spermatids
11039	1700003F12Rik	0	1.0971	0.993	0.382	0	50.2793	7.99355	Round Spermatids
11040	Spatc1l	0	1.0949	0.974	0.273	0	9.44278	0.757086	Round Spermatids
11041	Cfap126	0	1.09429	0.989	0.477	0	10.1253	1.17442	Round Spermatids
11042	Odf3l1	0	1.09428	0.896	0.029	0	5.25068	0.0321584	Round Spermatids
11043	4933417A18Rik	0	1.08868	0.896	0.225	0	8.37193	0.557594	Round Spermatids
11044	Myl10	0	1.08637	0.941	0.338	0	8.51499	1.07903	Round Spermatids
11045	1700006E09Rik	0	1.08181	0.88	0.26	0	9.83243	0.91706	Round Spermatids
11046	Ankrd7	0	1.08158	0.877	0.329	0	9.49728	1.4097	Round Spermatids
11047	Pln	0	1.07727	0.894	0.07	0	5.47684	0.087936	Round Spermatids
11048	Fam229a	0	1.0734	0.999	0.417	0	57.5736	9.57922	Round Spermatids
11049	Gtsf1	0	1.07141	1	0.861	0	42.6757	10.1631	Round Spermatids
11050	4933402J10Rik	0	1.07133	0.935	0.246	0	6.97956	0.44722	Round Spermatids
11051	Cylc1	0	1.06905	0.907	0.185	0	7.65804	0.521166	Round Spermatids
11052	D11Wsu47e	0	1.0643	0.943	0.243	0	6.80654	0.342387	Round Spermatids
11053	Tmco5	0	1.05966	0.973	0.307	0	16.6131	2.13318	Round Spermatids
11054	Ccdc183	0	1.05854	0.925	0.213	0	7.9564	0.599655	Round Spermatids
11055	Chrne	0	1.05781	0.917	0.182	0	5.87193	0.373183	Round Spermatids
11056	Ccdc105	0	1.05772	0.802	0.2	0	6.04087	0.321403	Round Spermatids
11057	Arf4	0	1.05701	0.985	0.573	0	12.3774	1.21848	Round Spermatids
11058	1700109H08Rik	0	1.05318	0.872	0.124	0	5.66213	0.194404	Round Spermatids
11059	Ftmt	0	1.03521	0.868	0.029	0	4.81608	0.0322493	Round Spermatids
11060	1700061G19Rik	0	1.03508	0.872	0.055	0	5.17166	0.061319	Round Spermatids
11061	Fam71a	0	1.03382	0.597	0.189	0	6.34469	0.390352	Round Spermatids
11062	Eqtn	0	1.03309	0.853	0.027	0	4.73161	0.0298874	Round Spermatids
11063	Catsper3	0	1.03159	0.777	0.028	0	4.08856	0.0332485	Round Spermatids
11064	Plac8l1	0	1.02231	0.842	0.034	0	4.84605	0.0388808	Round Spermatids
11065	Tssk4	0	1.02127	0.883	0.047	0	4.97003	0.0546875	Round Spermatids
11066	Dyrk3	0	1.02061	0.929	0.31	0	7.8297	1.16697	Round Spermatids
11067	Ppp1r42	0	1.01954	0.958	0.353	0	7.31335	0.885265	Round Spermatids
11068	Ccdc116	0	1.01821	0.901	0.086	0	5.05858	0.0976562	Round Spermatids
11069	Nipsnap3a	0	1.01811	0.805	0.017	0	4.93869	0.0186228	Round Spermatids
11070	Zfp37	0	1.01426	0.895	0.132	0	5.46185	0.160701	Round Spermatids
11071	Ttll9	0	1.01189	0.948	0.27	0	6.26158	0.412336	Round Spermatids
11072	Zp3r	0	1.00915	0.813	0.026	0	3.85014	0.0315225	Round Spermatids
11073	Sgf29	0	1.00883	0.981	0.462	0	14.2943	1.81704	Round Spermatids
11074	BC048609	0	1.00609	0.884	0.07	0	4.74523	0.090298	Round Spermatids
11075	Bbx	0	1.00609	0.939	0.299	0	7.25613	0.482195	Round Spermatids
11076	Tbc1d21	0	1.00494	0.924	0.243	0	7.91962	0.672148	Round Spermatids
11077	Glipr1l1	0	0.998519	0.669	0.17	0	4.66485	0.333394	Round Spermatids
11078	1700037C18Rik	0	0.995837	0.98	0.532	0	10.6117	1.47584	Round Spermatids
11079	Dusp3	0	0.99438	0.756	0.209	0	6.45913	0.436682	Round Spermatids
11080	BC048562	0	0.992005	0.86	0.185	0	6.14169	0.344386	Round Spermatids
11081	Triml1	0	0.989085	0.807	0.026	0	4.2752	0.0275254	Round Spermatids
11082	Hyal5	0	0.985707	0.841	0.043	0	4.61853	0.0488735	Round Spermatids
11083	Tnfaip2	0	0.981824	0.847	0.186	0	5.21526	0.262445	Round Spermatids
11084	1700101O22Rik	0	0.980308	0.706	0.056	0	4.4891	0.072311	Round Spermatids
11085	Armc12	0	0.978375	0.932	0.254	0	8.49455	0.826217	Round Spermatids
11086	Fam71b	0	0.978304	0.591	0.063	0	4.71117	0.119459	Round Spermatids
11087	Tex38	0	0.978152	0.822	0.058	0	4.32698	0.0703125	Round Spermatids
11088	Tmem144	0	0.975603	0.632	0.062	0	4.68801	0.0735828	Round Spermatids
11089	Cir1	0	0.975263	0.984	0.622	0	11.9496	2.20331	Round Spermatids
11090	Cdkn3	0	0.97525	0.977	0.52	0	9.89237	1.76599	Round Spermatids
11091	Tmx4	0	0.975075	0.955	0.319	0	5.85559	0.444041	Round Spermatids
11092	Gm20268	0	0.97476	0.574	0.022	0	4.53678	0.0265262	Round Spermatids
11093	Cnbd2	0	0.969417	0.97	0.473	0	9.35014	1.68314	Round Spermatids
11094	1700023F06Rik	0	0.967396	0.868	0.195	0	6.73569	0.474201	Round Spermatids
11095	Tulp2	0	0.965262	0.906	0.161	0	5.07357	0.252998	Round Spermatids
11096	Ankrd9	0	0.961145	0.826	0.099	0	4.70708	0.116188	Round Spermatids
11097	Gm28269	0	0.955644	0.593	0.078	0	4.60899	0.143441	Round Spermatids
11363	Trim80	4.94065645841247e-324	0.982207	0.733	0.131	1.05547243921065e-319	6.05858	0.351744	Round Spermatids
11364	Crem	9.88131291682493e-324	0.959581	0.963	0.571	2.11094487842131e-319	11.9741	2.54878	Round Spermatids
11371	Tmem247	1.64029794419294e-321	0.989072	0.984	0.351	3.50416849817937e-317	26.3065	4.29142	Round Spermatids
11385	Pmis2	1.59403156204065e-316	0.970189	0.918	0.293	3.40532962598744e-312	11.9305	1.51944	Round Spermatids
11392	Dnajb7	3.11226346746036e-314	1.01858	0.823	0.213	6.64872844553556e-310	8.23433	0.727471	Round Spermatids
11405	Spata19	8.50030604093506e-312	0.951356	0.988	0.372	1.81592e-307	44.4523	8.28052	Round Spermatids
11409	Spanxn4	4.05795063812184e-311	1.01898	0.865	0.235	8.669e-307	9.73842	0.973656	Round Spermatids
11414	Ccdc185	6.38162190250382e-310	1.14332	0.691	0.111	1.36331e-305	7.90327	0.400254	Round Spermatids
11441	Prss37	1.82806e-303	1.14554	0.616	0.176	3.90528e-299	8.10627	0.456759	Round Spermatids
11454	Cypt3	5.13115e-300	1.01806	0.933	0.298	1.09617e-295	18.8161	2.71012	Round Spermatids
11465	Samd4	1.63263e-297	1.02324	0.888	0.281	3.48779e-293	12.8515	1.53125	Round Spermatids
11478	1700019N19Rik	1.56796e-294	1.09863	0.959	0.382	3.34963e-290	23.124	3.27416	Round Spermatids
11518	1700026L06Rik	3.52027e-286	1.27229	0.971	0.623	7.52035e-282	41.233	5.55605	Round Spermatids
11537	Cfap45	1.30219e-280	1.05214	0.872	0.383	2.78186e-276	10.3856	2.06895	Round Spermatids
11571	Lrrc34	2.73567e-275	1.0365	0.743	0.395	5.84421e-271	10.0054	1.6796	Round Spermatids
11576	4921530L21Rik	1.37094e-274	0.973701	0.693	0.135	2.92875e-270	6.24114	0.41915	Round Spermatids
11720	1700092M07Rik	1.87966e-245	1.01033	0.843	0.311	4.01553e-241	12.2262	1.56014	Round Spermatids
11751	Zpbp	1.86074e-240	0.99818	0.892	0.441	3.97509e-236	11.2302	2.55487	Round Spermatids
11811	Trp53tg5	5.74612e-231	1.00803	0.605	0.205	1.22754e-226	7.33243	0.611555	Round Spermatids
14434	Hmgb4	0	2.79425	0.99	0.269	0	76.9926	5.99402	Spermatids
14435	4933411K16Rik	0	2.66892	1	0.264	0	45.2293	3.25728	Spermatids
14436	Prm3	0	2.64222	0.997	0.258	0	45.805	3.58367	Spermatids
14437	Ubl4b	0	2.58543	1	0.205	0	31.045	1.99025	Spermatids
14438	1700012A03Rik	0	2.57138	1	0.191	0	31.3281	2.0803	Spermatids
14439	1700001C19Rik	0	2.53726	0.996	0.234	0	29.5949	1.96146	Spermatids
14440	Spz1	0	2.53525	0.999	0.309	0	39.868	3.48964	Spermatids
14441	Dbil5	0	2.52234	1	0.683	0	87.3461	11.0864	Spermatids
14442	Fam71e1	0	2.50964	0.997	0.382	0	44.324	4.02736	Spermatids
14443	Actrt2	0	2.48762	0.992	0.206	0	34.9027	2.87186	Spermatids
14444	AI507597	0	2.47191	0.999	0.199	0	28.592	2.10433	Spermatids
14445	H1fnt	0	2.46962	0.998	0.188	0	32.3922	2.59641	Spermatids
14446	Gabarapl1	0	2.44334	0.997	0.546	0	35.6602	3.13711	Spermatids
14447	1700024P04Rik	0	2.43958	0.994	0.213	0	26.2459	1.91583	Spermatids
14448	1700029H14Rik	0	2.43119	1	0.21	0	28.8662	2.33082	Spermatids
14449	1700031M16Rik	0	2.4261	1	0.183	0	23.5352	1.52774	Spermatids
14450	Tssk6	0	2.42017	1	0.187	0	27.1651	2.11939	Spermatids
14451	1700016H13Rik	0	2.41093	0.998	0.17	0	22.3365	1.38886	Spermatids
14452	Tppp2	0	2.40642	1	0.196	0	23.0048	1.53505	Spermatids
14453	2610318N02Rik	0	2.38722	0.999	0.338	0	38.1463	3.91184	Spermatids
14454	1700009N14Rik	0	2.36027	1	0.214	0	26.2672	2.19947	Spermatids
14455	Iqcf3	0	2.35497	0.996	0.211	0	29.5002	2.79909	Spermatids
14456	Otub2	0	2.34102	0.998	0.213	0	23.9196	1.91727	Spermatids
14457	1700001O22Rik	0	2.33412	1	0.434	0	26.0288	2.3563	Spermatids
14458	Aif1	0	2.3285	0.986	0.22	0	25.0479	2.18009	Spermatids
14459	1700019D03Rik	0	2.28415	0.998	0.218	0	27.5794	2.89622	Spermatids
14460	Gm9999	0	2.2661	1	0.274	0	29.2363	3.38941	Spermatids
14461	Ccdc91	0	2.26313	0.998	0.378	0	22.958	1.92679	Spermatids
14462	1110017D15Rik	0	2.25509	0.997	0.506	0	26.791	2.83642	Spermatids
14463	Iqcf1	0	2.2534	0.972	0.189	0	23.8061	2.21265	Spermatids
14464	4930503B20Rik	0	2.23994	0.986	0.156	0	17.2952	1.14531	Spermatids
14465	Habp4	0	2.2308	0.998	0.273	0	19.415	1.49441	Spermatids
14466	1700013G24Rik	0	2.22886	0.993	0.214	0	27.5982	3.24078	Spermatids
14467	Ms4a5	0	2.20811	0.996	0.221	0	21.0498	2.0865	Spermatids
14468	Tfam	0	2.2064	0.978	0.347	0	21.0254	1.52797	Spermatids
14470	Galntl5	0	2.20236	0.988	0.191	0	21.9196	2.21032	Spermatids
14471	Spert	0	2.1839	1	0.201	0	21.0284	2.07354	Spermatids
14472	Ccdc54	0	2.17784	0.993	0.174	0	19.5168	1.86377	Spermatids
14473	Pkib	0	2.17572	0.995	0.175	0	17.5765	1.44645	Spermatids
14474	Wbscr25	0	2.17266	1	0.219	0	18.7855	1.64093	Spermatids
14475	Slfnl1	0	2.17135	0.999	0.171	0	17.5234	1.39063	Spermatids
14476	Hypm	0	2.15336	0.995	0.154	0	15.3034	1.03278	Spermatids
14477	Tmem53	0	2.13911	0.999	0.502	0	23.0192	2.55732	Spermatids
14479	Spata18	0	2.13118	1	0.216	0	16.3244	1.27589	Spermatids
14480	D830044I16Rik	0	2.12852	1	0.306	0	21.2798	2.30745	Spermatids
14481	Mlf1	0	2.10545	1	0.817	0	64.6539	11.5929	Spermatids
14483	Ift172	0	2.06879	0.997	0.475	0	17.4563	1.80175	Spermatids
14484	Nupr1l	0	2.05581	1	0.311	0	21.6148	2.94307	Spermatids
14485	Iqcf4	0	2.05082	0.995	0.17	0	13.3996	0.983719	Spermatids
14486	Sh3rf2	0	2.03745	0.994	0.162	0	13.9119	1.14631	Spermatids
14488	Lrrc18	0	2.02158	0.999	0.189	0	16.4147	1.88725	Spermatids
14489	Tex35	0	2.02084	0.994	0.152	0	13.307	1.05549	Spermatids
14490	Glul	0	2.01844	0.995	0.361	0	16.0144	1.24665	Spermatids
14491	Gstt4	0	1.98165	0.987	0.218	0	18.7136	2.58212	Spermatids
14492	Dnajc5b	0	1.97174	0.992	0.19	0	15.571	1.85912	Spermatids
14493	Morn3	0	1.96972	0.999	0.167	0	13.7674	1.4274	Spermatids
14494	Ube2n	0	1.96228	1	0.927	0	46.6332	7.79112	Spermatids
14495	Tssk3	0	1.9558	0.999	0.165	0	12.293	1.08716	Spermatids
14496	Lrrc57	0	1.95458	0.999	0.217	0	11.4674	0.744047	Spermatids
14497	Ak1	0	1.95121	0.995	0.246	0	12.2348	1.07254	Spermatids
14498	Tctex1d1	0	1.93715	0.98	0.161	0	11.2164	0.789788	Spermatids
14499	4930571K23Rik	0	1.92885	0.994	0.178	0	12.3623	1.18474	Spermatids
14500	Bcl2l14	0	1.92745	0.993	0.179	0	12.54	1.29018	Spermatids
14501	Atl3	0	1.92472	0.997	0.235	0	12.0899	1.04463	Spermatids
14502	Nt5c1b	0	1.92337	0.994	0.174	0	12.8854	1.38576	Spermatids
14503	Tsks	0	1.90655	1	0.202	0	13.2138	1.48721	Spermatids
14504	Osbp2	0	1.90277	0.998	0.24	0	12.5208	1.32052	Spermatids
14505	Smim23	0	1.90013	0.993	0.142	0	11.3708	0.971425	Spermatids
14506	2810408A11Rik	0	1.88936	0.999	0.202	0	11.2975	0.9516	Spermatids
14507	Psmf1	0	1.86462	0.995	0.592	0	17.3992	2.54281	Spermatids
14509	Asb17	0	1.85831	0.972	0.128	0	10.7	0.902536	Spermatids
14510	Fam71f1	0	1.84999	0.882	0.161	0	11.4512	1.1256	Spermatids
14511	Dynll2	0	1.8449	0.993	0.761	0	45.659	7.71503	Spermatids
14512	Vasp	0	1.84334	0.992	0.264	0	10.8765	0.79887	Spermatids
14513	4933402P03Rik	0	1.83808	0.993	0.135	0	9.7007	0.716358	Spermatids
14514	Carhsp1	0	1.83305	1	0.371	0	15.5628	2.09514	Spermatids
14515	1700018C11Rik	0	1.8205	0.995	0.181	0	12.6679	1.70473	Spermatids
14516	Stard10	0	1.81737	1	0.335	0	13.4593	1.94795	Spermatids
14517	Ccsap	0	1.80082	0.991	0.149	0	9.69038	0.814597	Spermatids
14518	Pwwp2b	0	1.78657	0.982	0.159	0	9.47033	0.802857	Spermatids
14519	Stk35	0	1.78607	0.994	0.401	0	11.5625	1.29339	Spermatids
14520	1700034I23Rik	0	1.77674	0.993	0.177	0	10.0321	1.04131	Spermatids
14521	Dcun1d1	0	1.77369	0.999	0.614	0	16.8422	3.02315	Spermatids
14522	Spa17	0	1.76781	0.997	0.746	0	48.3063	13.0573	Spermatids
14523	Cdv3	0	1.75723	1	0.731	0	27.1832	4.6828	Spermatids
14524	Gm15756	0	1.75063	0.989	0.136	0	8.93586	0.835973	Spermatids
14525	Txndc2	0	1.74332	0.979	0.135	0	9.09289	0.789345	Spermatids
14526	Lrrc51	0	1.73928	1	0.72	0	29.9701	7.41345	Spermatids
14527	Acsl1	0	1.73833	0.994	0.241	0	9.80833	0.989035	Spermatids
14528	Eif4h	0	1.73661	0.998	0.748	0	16.599	2.6159	Spermatids
14529	Spata20	0	1.73484	0.994	0.211	0	11.2079	1.58799	Spermatids
14530	Chn2	0	1.73246	0.965	0.2	0	10.1725	1.11374	Spermatids
14531	Izumo2	0	1.73067	0.981	0.151	0	9.81681	1.13423	Spermatids
14532	Fam187b	0	1.72611	0.99	0.172	0	9.26281	0.898106	Spermatids
14533	Iqcf5	0	1.72606	0.99	0.174	0	9.19867	0.947281	Spermatids
14534	Herpud1	0	1.72522	0.994	0.391	0	9.72687	1.04951	Spermatids
14535	Tspan6	0	1.72436	0.989	0.156	0	8.22189	0.650127	Spermatids
14536	4921507P07Rik	0	1.71277	0.959	0.119	0	8.05013	0.524311	Spermatids
14537	St6galnac2	0	1.71063	0.986	0.174	0	9.85146	1.16059	Spermatids
14538	Proca1	0	1.70863	0.989	0.152	0	9.08183	0.970982	Spermatids
14539	1700010D01Rik	0	1.70247	0.954	0.15	0	9.79801	1.23934	Spermatids
14540	Odf2	0	1.68665	1	0.799	0	61.8433	19.2366	Spermatids
14541	BB014433	0	1.67887	0.989	0.153	0	8.43826	0.87374	Spermatids
14542	Dnajb3	0	1.67434	0.996	0.777	0	52.3004	16.8323	Spermatids
14543	Fam134b	0	1.67289	0.979	0.161	0	7.60192	0.523314	Spermatids
14544	Actg2	0	1.67038	0.986	0.137	0	8.18651	0.795548	Spermatids
14545	Tepp	0	1.66292	0.986	0.125	0	8.03575	0.796987	Spermatids
14547	Psma6	0	1.64134	0.996	0.88	0	29.1869	6.82002	Spermatids
14548	Gm5617	0	1.63504	1	0.825	0	83.3218	29.9159	Spermatids
14551	Akap1	0	1.62763	0.996	0.222	0	8.16218	0.831764	Spermatids
14552	Fam205c	0	1.62123	0.975	0.153	0	8.19056	0.960682	Spermatids
14553	Rnf133	0	1.62043	0.97	0.115	0	7.20715	0.592535	Spermatids
14554	Hk1	0	1.62028	0.981	0.319	0	8.50498	1.15417	Spermatids
14555	Ube2j1	0	1.61715	0.999	0.797	0	18.3524	3.87418	Spermatids
14557	Svip	0	1.58928	0.989	0.547	0	16.686	4.61967	Spermatids
14558	4933402J07Rik	0	1.58565	0.996	0.159	0	8.34537	1.1895	Spermatids
14559	Azin2	0	1.57923	0.962	0.229	0	7.54847	0.818031	Spermatids
14560	1700003E24Rik	0	1.57673	0.97	0.114	0	6.60007	0.533946	Spermatids
14561	Gm5941	0	1.57149	0.945	0.143	0	8.05308	1.0865	Spermatids
14562	Capza3	0	1.57141	0.965	0.152	0	8.68743	1.33226	Spermatids
14564	Cep112	0	1.57055	0.959	0.268	0	8.45558	1.07786	Spermatids
14565	BC061195	0	1.57026	0.969	0.114	0	6.59712	0.552331	Spermatids
14566	Phactr1	0	1.56607	0.978	0.123	0	6.47917	0.522538	Spermatids
14567	Agpat2	0	1.56568	0.983	0.14	0	6.46959	0.435596	Spermatids
14568	Ptp4a1	0	1.5634	0.996	0.44	0	9.73387	1.30878	Spermatids
14569	Smkr-ps	0	1.55876	0.996	0.257	0	10.4117	2.03046	Spermatids
14570	Isca1	0	1.5575	0.991	0.398	0	7.94029	1.08295	Spermatids
14571	Hook1	0	1.55707	0.995	0.594	0	11.2197	1.83918	Spermatids
14572	BC100451	0	1.54697	0.97	0.218	0	8.21084	1.23203	Spermatids
14573	Kctd16	0	1.53853	0.884	0.123	0	6.60708	0.601063	Spermatids
14574	Spata21	0	1.53282	0.986	0.174	0	8.73093	1.46406	Spermatids
14575	Tmem56	0	1.52073	0.98	0.225	0	6.96277	0.622993	Spermatids
14577	1700084M14Rik	0	1.51226	0.946	0.121	0	6.47807	0.667405	Spermatids
14578	Ccdc57	0	1.50964	0.961	0.122	0	5.76041	0.331377	Spermatids
14579	Allc	0	1.50443	0.975	0.153	0	7.67674	1.19304	Spermatids
14580	1700003P14Rik	0	1.49158	0.965	0.115	0	5.89274	0.584893	Spermatids
14582	Klhl10	0	1.46264	0.987	0.174	0	7.49281	1.31687	Spermatids
14584	Aldoart2	0	1.45536	0.981	0.156	0	6.59897	0.939528	Spermatids
14585	Chl1	0	1.45027	0.96	0.15	0	6.43789	0.884816	Spermatids
14586	Gm10638	0	1.44908	0.926	0.403	0	9.30888	2.00587	Spermatids
14587	Hspb9	0	1.44213	1	0.6	0	35.6775	16.8819	Spermatids
14588	Fam166a	0	1.44058	0.982	0.137	0	7.04276	1.16968	Spermatids
14589	Tsacc	0	1.43981	0.999	0.717	0	20.7018	7.25385	Spermatids
14590	Gpd2	0	1.43804	0.953	0.259	0	7.50129	1.33935	Spermatids
14591	Prss39	0	1.4355	0.989	0.319	0	9.43163	2.48012	Spermatids
14592	Gpat4	0	1.43434	0.989	0.59	0	8.98673	1.95703	Spermatids
14593	Rcc1	0	1.43433	0.988	0.465	0	7.74272	1.1885	Spermatids
14594	Col22a1	0	1.42898	0.959	0.157	0	5.80722	0.682025	Spermatids
14595	Rbm4b	0	1.42327	1	0.72	0	11.6513	2.48699	Spermatids
14596	Fam161a	0	1.42021	0.979	0.351	0	6.53483	1.09204	Spermatids
14597	4921536K21Rik	0	1.41787	0.979	0.307	0	6.04865	0.84428	Spermatids
14598	Rnf138	0	1.41554	1	0.928	0	25.6454	7.60959	Spermatids
14599	Txndc8	0	1.41015	0.973	0.151	0	6.59049	1.09879	Spermatids
14600	4930557A04Rik	0	1.40732	0.77	0.095	0	5.96756	0.756562	Spermatids
14601	4930563D23Rik	0	1.40623	0.978	0.138	0	6.18651	0.969875	Spermatids
14602	Stard6	0	1.40601	0.997	0.565	0	13.3844	4.53384	Spermatids
14603	Col20a1	0	1.40359	0.955	0.113	0	4.9554	0.307786	Spermatids
14604	Arl2bp	0	1.39917	0.993	0.845	0	20.2632	6.34411	Spermatids
14605	Mllt11	0	1.39627	0.987	0.377	0	7.13122	1.47646	Spermatids
14606	Vsig1	0	1.39378	0.971	0.141	0	5.41098	0.552664	Spermatids
14607	1700031P21Rik	0	1.39116	0.932	0.125	0	4.83892	0.314874	Spermatids
14608	Arl9	0	1.38677	0.926	0.112	0	4.76447	0.283863	Spermatids
14609	Fabp12	0	1.38513	0.957	0.12	0	5.14633	0.5139	Spermatids
14610	Ubl3	0	1.36054	0.99	0.527	0	8.22595	1.56883	Spermatids
14611	Rundc3a	0	1.35653	0.933	0.126	0	4.67564	0.360837	Spermatids
14612	Sppl2c	0	1.34981	0.951	0.11	0	4.9049	0.495957	Spermatids
14613	Hmox2	0	1.34274	0.993	0.757	0	12.0129	3.22095	Spermatids
14614	Csnk1g2	0	1.34041	0.984	0.472	0	7.16476	1.24632	Spermatids
14615	Knstrn	0	1.33901	0.978	0.429	0	6.39182	0.9207	Spermatids
14616	1700001C02Rik	0	1.3314	0.981	0.336	0	6.67453	1.40237	Spermatids
14617	BC048671	0	1.32441	0.974	0.133	0	5.3697	0.833204	Spermatids
14618	Herpud2	0	1.31766	0.959	0.212	0	4.96056	0.47425	Spermatids
14620	Ccdc169	0	1.31098	0.967	0.139	0	5.57464	0.969321	Spermatids
14623	Gm16226	0	1.29769	0.893	0.128	0	5.52893	0.963894	Spermatids
14624	4430402I18Rik	0	1.29741	0.955	0.142	0	4.87763	0.655333	Spermatids
14626	Fam71d	0	1.29455	0.928	0.118	0	4.57759	0.455754	Spermatids
14627	Ankef1	0	1.29314	0.978	0.345	0	5.75157	1.1153	Spermatids
14628	Pmfbp1	0	1.29046	0.948	0.142	0	5.06856	0.760882	Spermatids
14629	Dlgap4	0	1.28675	0.975	0.402	0	6.29819	0.91339	Spermatids
14630	Aqp11	0	1.28553	0.997	0.479	0	10.4585	3.95359	Spermatids
14631	Paip2	0	1.27715	0.996	0.924	0	19.2746	5.18119	Spermatids
14632	Akap12	0	1.276	0.958	0.429	0	6.58791	1.40403	Spermatids
14633	Ddi1	0	1.27523	0.948	0.135	0	4.82565	0.676708	Spermatids
14634	Plcz1	0	1.2703	0.943	0.123	0	4.38924	0.510577	Spermatids
14637	4930442L01Rik	0	1.26858	0.927	0.108	0	4.20273	0.391627	Spermatids
14638	Rangap1	0	1.2684	0.98	0.439	0	6.21895	1.06125	Spermatids
14639	Zfand4.1	0	1.26763	0.939	0.328	0	5.03391	0.822129	Spermatids
14640	Ube4bos3	0	1.26754	0.943	0.107	0	4.18688	0.406025	Spermatids
14642	4930505A04Rik	0	1.26503	0.952	0.127	0	4.69775	0.655333	Spermatids
14643	Gm16541	0	1.26442	0.93	0.137	0	4.8157	0.730646	Spermatids
14644	Pdzk1	0	1.26342	0.954	0.133	0	4.53483	0.60206	Spermatids
14645	1110032A03Rik	0	1.26098	0.987	0.672	0	14.8489	5.8342	Spermatids
14646	Bzw1	0	1.25929	0.997	0.702	0	12.0361	2.41123	Spermatids
14647	1700016C15Rik	0	1.25791	0.88	0.092	0	4.73645	0.655665	Spermatids
14648	Zdbf2	0	1.25781	0.979	0.485	0	6.84814	1.46185	Spermatids
14649	Mfap3l	0	1.25573	0.925	0.14	0	4.38408	0.557315	Spermatids
14650	Plekhh2	0	1.25399	0.914	0.169	0	4.05861	0.335918	Spermatids
14652	Wbscr28	0	1.24915	0.962	0.127	0	4.62735	0.684793	Spermatids
14653	Zfand3	0	1.24673	0.987	0.684	0	8.79137	2.22383	Spermatids
14654	Skp2	0	1.24474	0.948	0.226	0	4.66237	0.475246	Spermatids
14655	Isg20l2	0	1.24253	0.951	0.294	0	4.97088	0.607708	Spermatids
14656	Gpx4	0	1.23301	1	0.971	0	72.5496	35.4311	Spermatids
14657	Spata24	0	1.23168	0.991	0.739	0	25.5938	11.8222	Spermatids
14658	Prss58	0	1.22893	0.858	0.116	0	4.09768	0.413556	Spermatids
14659	Eif4e	0	1.22752	0.998	0.882	0	14.0604	4.37202	Spermatids
14661	Ccdc70	0	1.22065	0.914	0.134	0	4.69517	0.787573	Spermatids
14662	Gm7008	0	1.21773	0.937	0.273	0	4.33874	0.59918	Spermatids
14664	Hrasls5	0	1.21543	1	0.613	0	28.9222	16.3833	Spermatids
14665	Ttll10	0	1.20625	0.948	0.131	0	4.28787	0.588991	Spermatids
14666	Zdhhc25	0	1.19874	0.929	0.115	0	3.87873	0.440802	Spermatids
14667	Atp1a4	0	1.19789	0.906	0.107	0	3.88574	0.430723	Spermatids
14668	Ubr7	0	1.19386	0.934	0.407	0	5.39366	0.917377	Spermatids
14669	Plpp6	0	1.19279	0.908	0.099	0	3.83192	0.331266	Spermatids
14670	Prdx4	0	1.19221	0.966	0.5	0	9.77	2.17521	Spermatids
14671	Gm14773	0	1.19197	0.881	0.085	0	3.59381	0.302138	Spermatids
14672	Agpat3	0	1.19009	0.995	0.63	0	9.9049	3.56374	Spermatids
14673	Sgms1	0	1.18745	0.961	0.407	0	4.98857	0.988371	Spermatids
14674	Spata7	0	1.17416	0.97	0.38	0	5.82234	1.38144	Spermatids
14675	Dnaja4	0	1.17102	0.952	0.255	0	5.14449	1.04098	Spermatids
14676	Cep85l	0	1.1676	0.94	0.227	0	4.28382	0.656883	Spermatids
14677	Mea1	0	1.16712	1	0.944	0	33.6406	16.3628	Spermatids
14678	Rnf38	0	1.16071	0.964	0.473	0	5.75636	1.38454	Spermatids
14679	Riiad1	0	1.15987	0.986	0.537	0	7.40582	2.60516	Spermatids
14680	1700120K04Rik	0	1.15577	0.898	0.092	0	3.29893	0.220622	Spermatids
14681	Abhd5	0	1.15327	0.942	0.629	0	7.15665	2.0597	Spermatids
14682	Fam53c	0	1.15252	0.954	0.259	0	4.42057	0.630524	Spermatids
14683	1700109G14Rik	0	1.14659	0.864	0.121	0	4.00479	0.611917	Spermatids
