# Supplementary material for: Dynamic transcriptome profiles within spermatogonial and spermatocyte populations during postnatal testis maturation revealed by single-cell sequencing
Source: PLoS Genet. 2019 Mar 20;15(3):e1007810. doi: 10.1371/journal.pgen.1007810 (PMC6443194; doi:10.1371/journal.pgen.1007810)
Supplement: S3 Table — Due to contaminating cell-free mRNA derived from lysed spermatids (detected only in samples in which spermatids are present), these genes expressed at high levels in spermatids were removed from the dataset. The UMI1/UMI2 ratio reflects the expression of each gene in spermatids relative to all other germ cells. (XLSX) [file pgen.1007810.s013.xlsx]

## Sheet: Table S3-high in spermatids
Genes with high counts in spermatids (filtered out)
gene	UMI1/UMI2 Ratio
Cyp2a12	35.2144
Klk1b3	33.0869
Gm12970	29.9356
1700008P02Rik	29.493
Gm4665	27.9909
1700080E11Rik	27.5858
1700027A15Rik	27.3719
Cby3	27.2493
Gm44205	27.2315
1700029B22Rik	26.936
Nqo2	26.6997
Tnp1	26.6223
1700061J23Rik	25.9418
Defb33	25.8315
Prm1	25.7937
Prm2	25.6207
Ttc24	25.5683
Dnajb8	25.5188
1700016P04Rik	25.4719
Ppp2r2b	24.9962
1700008B11Rik	24.9654
1700015G11Rik	24.5976
Gm498	24.5024
1700042G07Rik	24.3046
1700031F10Rik	24.2705
Cstl1	23.4076
Car2	23.3609
1700019P21Rik	23.3239
Lelp1	22.9902
Bpifa3	22.8235
Tex37	22.7686
1700034G24Rik	22.7026
1700001K19Rik	22.6903
Itpr3os	22.6684
Gm43786	22.6359
Lexm	22.5143
4930544D05Rik	22.3979
Gm16279	22.3531
4930549C01Rik	22.2721
Oxct2b	22.2635
Gm15350	22.1962
1700020G17Rik	22.0404
Tnp2	21.8732
Cabs1	21.6213
RP24-255H18.1	21.5952
Smcp	21.5443
1700034E13Rik	21.5136
Gm11634	21.4581
Spata32	21.4353
Paqr5	21.4056
Spata3	21.4047
Spem1	21.254
1700020A23Rik	21.2493
Oxct2a	21.1649
Fam71f2	21.0957
Gm6760	20.8972
1700009J07Rik	20.8848
Cdrt4	20.8438
AF366264	20.547
Prkar2a	18.2996
Gapdhs	18.213
H2afb1	17.9055
Spatc1	17.6563
Gsg1	17.0133
Oaz3	16.7314
Akap4	14.8145
Cst8	13.2451
Hspa1l	13.0844
Znrf4	11.6738
Tssk2	10.4516
Kif2c	9.51903
Clpb	8.89033
Pgk2	7.92604
Ace	6.70154
Spata6	6.12586
Odf1	4.98886
Tcp11	3.19885
Crisp2	2.19526
