# Supplementary material for: Dynamic transcriptome profiles within spermatogonial and spermatocyte populations during postnatal testis maturation revealed by single-cell sequencing
Source: PLoS Genet. 2019 Mar 20;15(3):e1007810. doi: 10.1371/journal.pgen.1007810 (PMC6443194; doi:10.1371/journal.pgen.1007810)
Supplement: S4 Table — Model-based analysis of single-cell transcriptomics (MAST) was utilized to identify genes that are variably expressed in spermatogonia as a function of mouse age. Genes listed in this table include “markers” (genes with significantly upregulated expression in all spermatogonia), as well as genes with significant variation in expression in spermatogonia during testis maturation. Data for these genes are depicted as row-normalized gene expression in individual cells in Fig 4. (XLSX) [file pgen.1007810.s014.xlsx]

## Sheet: Table S4-Fig4 gene list
Genes with variable expression in spermatogonia across developmental ages
row	gene	time_points
1	Ftl1	Spermatogonia Markers
2	Hspe1	Spermatogonia Markers
3	Cox8a	Spermatogonia Markers
4	Ptma	Spermatogonia Markers
5	Rps2	Spermatogonia Markers
6	Rpl36a	Spermatogonia Markers
7	Prdx1	Spermatogonia Markers
8	Marcksl1	Spermatogonia Markers
9	2700094K13Rik	Spermatogonia Markers
10	Rps3a1	Spermatogonia Markers
11	Rps3	Spermatogonia Markers
12	mt-Co1	Spermatogonia Markers
13	Tubb5	Spermatogonia Markers
14	Hmgn1	Spermatogonia Markers
15	Mdh2	Spermatogonia Markers
16	Ppp1ca	Spermatogonia Markers
17	Ncl	Spermatogonia Markers
18	Rps16	Spermatogonia Markers
19	Uchl1	Spermatogonia Markers
20	Mif	Spermatogonia Markers
21	Rpsa	Spermatogonia Markers
22	Rplp2	Spermatogonia Markers
23	Rpl14	Spermatogonia Markers
24	Hmgn2	Spermatogonia Markers
25	Sdc4	Spermatogonia Markers
26	Gapdh	Spermatogonia Markers
27	Zrsr2	Spermatogonia Markers
28	Rps11	Spermatogonia Markers
29	Hspa8	Spermatogonia Markers
30	Rps19	Spermatogonia Markers
31	mt-Nd2	PND06
32	mt-Nd3	PND06
33	Nme1	PND06
34	mt-Nd1	PND06
36	mt-Nd4	PND06
37	Uqcrb	PND06
38	Cdk4	PND06
40	Tmem160	PND06
41	mt-Co2	PND06
42	Pkm	PND06
44	Rpl7	PND06
45	Sfrp2	PND06
48	Atp5b	PND06
49	Ran	PND06
50	mt-Cytb	PND06
52	Cnbp	PND06
53	Eef1b2	PND06
54	Rpl23a	PND06
55	H2afz	PND06
56	mt-Atp6	PND06
59	Ppia	PND06
60	Cacybp	PND06
61	Snrpb	PND06
62	Hsp90ab1	PND06
63	Hsp90aa1	PND06
65	Atp5g1	PND06
66	Prpsap1	PND06
67	mt-Nd5	PND06
68	Gpx1	PND06
69	Eef1g	PND06
70	Rpl5	PND06
71	Cox7b	PND06
72	Hnrnpf	PND06
73	Sphk1	PND06
74	Slc25a5	PND06
75	Pfn1	PND06
76	Chchd2	PND06
77	Etf1	PND06
78	Tex19.1	PND06
79	Serbp1	PND06
80	Isyna1	PND06
81	Atp5a1	PND06
82	Slc25a4	PND06
83	Eif4a1	PND06
84	Fkbp3	PND06
85	Sox4	PND06
86	Apex1	PND06
87	Taf7	PND06
88	Fthl17c	PND06
89	Gnb2l1	PND06
90	Pcbp4	PND06
92	Afp	PND06
93	Lsm8	PND06
94	H2afy2	PND06
95	Phgdh	PND06
96	Tpt1	PND06
97	Dnaja1	PND06
98	Rbm3	PND06
99	Rrp15	PND06
100	Cct8	PND06
101	Ppib	PND06
102	Rpl22l1	PND06
103	Atp5d	PND06
104	Psma1	PND06
105	Ndufa4	PND06
106	Psmb4	PND06
107	Ssbp4	PND06
108	Ccnd2	PND06
109	Hnrnpab	PND06
110	Impdh2	PND06
111	Snx5	PND06
112	Fkbp4	PND06
113	Mrps14	PND06
114	Set	PND06
115	Hspa4	PND06
116	Psmd7	PND06
117	Hspd1	PND06
118	Ranbp1	PND06
119	Aldoa	PND06
120	H3f3b	PND06
121	Ppa1	PND06
122	Tgfb1	PND06
123	Pou5f1	PND06
124	Hnrnpa2b1	PND06
125	Nefm	PND06
126	Mael	PND06
127	Txnl1	PND06
128	Rbm8a	PND06
129	Tuba3b	PND06
130	Cops6	PND06
131	Ndufv1	PND06
132	Ahsa1	PND06
133	Ccnh	PND06
134	Upf3b	PND06
135	2018-09-07	PND06
136	Prelid1	PND06
137	Smarca5	PND06
138	Psma4	PND06
139	Egr4	PND06
140	Ppid	PND06
141	Txn1	PND06
142	Id4	PND06
143	Rexo2	PND06
144	Hsp90b1	PND06
145	Tpm3	PND06
146	Mrpl12	PND06
147	Ict1	PND06
148	Gm42418	PND06
149	Slc3a2	PND06
150	Ywhaq	PND06
151	Srsf3	PND06
152	Hnrnpc	PND06
153	Shmt2	PND06
154	Eif3g	PND06
155	2810417H13Rik	PND06
156	Mrpl24	PND06
157	Magoh	PND06
158	Fam162a	PND06
159	Dusp9	PND06
160	Hspa9	PND06
161	Mageb4	PND06
162	Srsf2	PND06
163	Rpl39	PND06
164	Suclg1	PND06
165	Sra1	PND06
166	Cox5a	PND06
167	Abcb6	PND06
168	Atp1a1	PND06
169	Ppan	PND06
170	Anxa7	PND06
171	Eif1ax	PND06
172	Tufm	PND06
173	Nop58	PND06
174	Cycs	PND06
175	Cnn3	PND06
176	Idh3b	PND06
177	G3bp1	PND06
178	Cops7a	PND06
179	Drg1	PND06
180	Maged1	PND06
181	Mrpl1	PND06
182	Kif2a	PND06
183	Crlf1	PND06
184	Eif3d	PND06
185	Gsta4	PND06
186	Srsf7	PND06
187	Mrpl15	PND06
188	Hba-a2	PND06
189	Mcm7	PND06
190	Dut	PND06
191	Hmgn5	PND06
192	Zmat2	PND06
193	Loxl2	PND06
194	Mcm5	PND06
195	Rbmxl2	PND06
196	Atp5f1	PND06
197	Tubb4b	PND06
198	Ccna2	PND06
199	Gm26870	PND14
200	Rps29	PND14
201	Rplp0	PND14
202	Gm10800	PND14
203	Gm8730	PND14
204	Rps28	PND14
205	Rpl41	PND14
206	Arf3	PND14
207	Gm10076	PND14
208	Gm10260	PND14
209	Pcbp2	PND14
210	Fam178a	PND14
211	Tmsb10	PND14
212	Bri3	PND14
213	Rpl35	PND14
214	Gm9732	PND14
215	Rpl13	PND14
216	Snrpg	PND14
217	Rpl37	PND14
218	Syce3	PND14
219	Rps27	PND14
220	Fgfr1op2	PND14
221	Drap1	PND14
222	Mtpn	PND14
223	Chic2	PND14
224	Atf1	PND14
225	Ndufa1	PND14
226	Rab14	PND14
227	Arpc1a	PND14
228	Alyref	PND14
229	Rpl37a	PND14
230	Stard3nl	PND14
231	Dtl	PND14
232	Gm11808	PND14
233	Tdrd1	PND14
234	Atf2	PND14
235	Bod1	PND14
236	Rp9	PND14
237	Klhl21	PND14
238	Oaz2	PND14
239	Fth1	PND14
240	Anapc13	PND14
241	Rps21	PND14
242	Atp5e	PND14
243	Gm1673	PND14
244	Fam103a1	PND14
245	Uba52	PND14
246	Pla2g12a	PND14
247	Pkig	PND14
248	Kctd13	PND14
249	Prss50	PND14
250	Larp1	PND14
251	Gm8186	PND14
252	Srsf9	PND14
253	Rab22a	PND14
254	Zmynd19	PND14
255	Ctnnbip1	PND14
256	Pcgf5	PND14
257	Cep83	PND14
258	Madd	PND14
259	Pcsk1n	PND14
260	Ywhaz	PND14
261	Pofut2	PND14
262	Fnip1	PND14
263	Rfxap	PND14
264	Smdt1	PND14
265	Cry2	PND14
266	Msl1	PND14
267	Srrm2	PND14
268	Ier3ip1	PND14
269	Syce2	PND14
270	BC005537	PND14
271	H2afv	PND14
272	Gatad1	PND14
273	Myeov2	PND14
274	Shfm1	PND14
275	Rspry1	PND14
276	Pkn2	PND14
277	Tmsb4x	PND14
278	Camta1	PND14
279	2810428I15Rik	PND14
280	Brd4	PND14
281	Fam174a	PND14
282	Gnb1	PND14
283	Dip2b	PND14
284	Cox14	PND14
285	Svbp	PND14
286	Tmem65	PND14
287	Mt1	PND14
288	Ythdc1	PND14
289	Pdxdc1	PND14
290	H2-D1	PND14
291	Mtfr1l	PND14
292	1810043H04Rik	PND14
293	Samd4b	PND14
294	Rps18-ps3	PND14
295	Fam204a	PND14
296	Zcchc11	PND14
297	Kansl1	PND14
298	Snx3	PND14
299	Rab28	PND14
300	Ift20	PND14
301	Rpl36	PND14
302	Auts2	PND14
303	Fam104a	PND14
304	Immp1l	PND14
305	Rps27rt	PND14
306	Rbm39	PND14
307	0610010K14Rik	PND14
308	Ccp110	PND14
309	Tpgs2	PND14
310	Mzt1	PND14
311	Defb19	PND14
312	Stx16	PND14
313	1700020I14Rik	PND14
314	Otud4	PND14
315	Calm3	PND14
316	mt-Atp8	PND14
317	Tmem107	PND14
318	Ccni	PND14
319	Meioc	PND14
320	4931406P16Rik	PND14
321	Aard	PND14
322	Krit1	PND14
323	Iscu	PND14
324	Guk1	PND14
325	Ergic3	PND14
326	Cdk2ap2	PND14
327	Ndufa2	PND14
328	Rps24	PND14
329	E2f5	PND14
330	Chd3os	PND14
331	Sepw1	PND14
332	Eif1ad	PND14
333	Emc7	PND14
334	Arpc1b	PND14
335	Trim37	PND14
336	Wdr26	PND14
337	Mlf2	PND14
338	Celf2	PND14
339	Luzp1	PND14
340	Pigyl	PND14
341	Rbm38	PND14
342	Rnf10	PND14
343	Chd3	PND14
344	Snhg20	PND14
345	Nufip2	PND14
346	Maf1	PND14
347	Gm10073	PND14
348	Adipor1	PND14
349	Cd164	PND14
350	Atox1	PND14
351	1110065P20Rik	PND14
352	Zfp787	PND14
353	Cited1	PND14
354	Aes	PND14
355	Polr2a	PND14
356	Cirbp	PND14
357	Bola3	PND14
358	Sumo1	PND14
359	Gm2694	PND14
360	Tusc2	PND14
361	Rps18	PND14
362	Ly6k	PND14
363	Hmgb1	PND14
364	Rictor	PND14
365	Desi2	PND14
366	Rpl21	PND14
367	Sde2	PND14
368	Nrtn	PND14
369	Unc119	PND14
370	Polr2l	PND14
371	Usp50	PND14
372	Gna11	PND14
373	Csnk1e	PND14
374	Pdcd4	PND14
375	Golph3	PND14
376	Arf5	PND14
377	Fbxw7	PND14
378	Map7d2	PND14
379	Ube2w	PND14
380	Eea1	PND14
381	Mxd4	PND14
382	Ccdc92	PND14
383	Fam49b	PND14
384	Rras	PND14
385	Zfos1	PND14
386	Sycp1	PND14
387	Uqcr11	PND14
388	P3h3	PND14
389	Cggbp1	PND14
390	Cox17	PND14
391	Rpl29	PND14
392	Smg7	PND14
393	Tmem258	PND14
394	Pdgfa	PND14
395	0610012G03Rik	PND14
396	Pikfyve	PND14
397	Mif4gd	PND14
398	Gm9843	PND14
399	Tmem243	PND14
400	Rcan3	PND14
401	Polr2i	PND14
402	Ehmt1	PND14
403	Bola2	PND14
404	Tapbpl	PND14
405	Gatm	PND14
406	Mt2	PND14
407	Hist1h2ap	PND14
408	Alkbh5	PND14
409	Hp1bp3	PND14
410	Kit	PND14
411	Jarid2	PND14
412	Tbx1	PND14
413	Gpbp1l1	PND14
414	Il11	PND14
415	Mtl5	PND14
416	Ldhb	PND14
417	Socs1	PND14
418	D030056L22Rik	PND14
419	Gm7120	PND14
420	Zc3h13	PND14
421	Eif4g3	PND14
422	Erdr1	PND14
423	Smagp	PND14
424	Pnrc1	PND14
425	Gm2000	PND14
426	Tsc22d2	PND14
427	Msi1	PND14
428	Ptp4a3	PND14
429	Max	PND14
430	1110008P14Rik	PND14
431	Kmt2c	PND14
432	Cst12	PND14
433	Rps26-ps1	PND14
434	Clu	PND14
435	Slc24a5	PND14
436	Trp53inp1	PND14
437	Sall4	PND14
438	Foxp1	PND14
439	Ccdc6	PND14
440	Crip2	PND14
441	Malat1	PND14
442	Ypel3	PND14
443	Lmo1	PND14
444	Ptcra	PND14
445	Gm13075	PND14
446	RP23-4H17.3	PND14
447	Cbx3	PND14
448	Actb	PND14
449	Ldhc	PND18-30
450	Meig1	PND18-30
451	Rbakdn	PND18-30
452	Ropn1l	PND18-30
453	Crisp2	PND18-30
454	AA467197	PND18-30
455	Fabp9	PND18-30
456	Cmtm2a	PND18-30
457	Fam229b	PND18-30
458	Tex40	PND18-30
460	Cetn1	PND18-30
461	Pdcl2	PND18-30
462	Spata4	PND18-30
463	Cmtm2b	PND18-30
464	2018-03-11	PND18-30
465	Rsph1	PND18-30
466	Gm3448	PND18-30
467	4922502D21Rik	PND18-30
468	Spink2	PND18-30
470	Gm11837	PND18-30
471	Fhl4	PND18-30
472	mt-Co3	PND18-30
473	Dkkl1	PND18-30
474	Hrasls5	PND18-30
475	Asrgl1	PND18-30
476	1700010I14Rik	PND18-30
477	Ppp3r2	PND18-30
478	Cox8c	PND18-30
479	Pgam2	PND18-30
480	Fbp1	PND18-30
481	1700008K24Rik	PND18-30
482	Ggnbp1	PND18-30
483	Prm2	PND18-30
484	Ldhal6b	PND18-30
485	Prm1	PND18-30
486	Hspb9	PND18-30
487	Pabpc2	PND18-30
488	1700011E24Rik	PND18-30
489	1700028J19Rik	PND18-30
490	Tnp2	PND18-30
491	Ybx2	PND18-30
492	Tcp11	PND18-30
493	Hrasls	PND18-30
494	Cypt4	PND18-30
495	Acyp1	PND18-30
496	Dnaaf1	PND18-30
497	Cfap206	PND18-30
498	1700074P13Rik	PND18-30
499	Rpl22	PND18-30
500	Prdx6b	PND18-30
501	Lrrc46	PND18-30
502	Smim24	PND18-30
503	Rpl11	PND18-30
504	Hils1	PND18-30
505	Cetn4	PND18-30
506	Tnp1	PND18-30
508	BC051142	PND18-30
509	Morn5	PND18-30
510	Phf7	PND18-30
511	Spata33	PND18-30
512	Cox6b2	PND18-30
513	Rnf151	PND18-30
514	Hspa2	PND18-30
515	Gkap1	PND18-30
516	Sfi1	PND18-30
518	Ldha	PND18-30
519	Dnajb3	PND18-30
520	Dmrtb1	PND18-30
521	1700013G24Rik	PND18-30
522	Oscp1	PND18-30
523	Spata19	PND18-30
524	Odf2	PND18-30
525	Fam229a	PND18-30
526	Mlf1	PND18-30
527	Hmgb4	PND18-30
528	1700003F12Rik	PND18-30
529	Pfdn5	PND18-30
530	Morn2	PND18-30
531	Ppp1r11	PND18-30
533	Cypt12	PND18-30
534	Ropn1	PND18-30
535	Prm3	PND18-30
536	1700026L06Rik	PND18-30
538	Mns1	PND18-30
539	Spa17	PND18-30
540	Gm5617	PND18-30
541	Tmco2	PND18-30
542	Iqcf1	PND18-30
543	Spata24	PND18-30
544	Irgc1	PND18-30
545	Mycbp2	PND18-30
546	Gm9999	PND18-30
547	Gsg1	PND18-30
548	Spcs1	PND18-30
549	Tssk2	PND18-30
550	Serf1	PND18-30
551	Arl4a	PND18-30
552	Spata6	PND18-30
555	Smcp	Adult
558	Gapdhs	Adult
559	Ubc	Adult
560	Oaz3	Adult
561	1700027A15Rik	Adult
562	Dbil5	Adult
564	4933411K16Rik	Adult
566	Tppp2	Adult
567	Spz1	Adult
568	1700012A03Rik	Adult
569	Ubb	Adult
570	Gstm5	Adult
571	Spata3	Adult
576	1700009N14Rik	Adult
578	Tssk6	Adult
579	4930571K23Rik	Adult
580	Dnajb8	Adult
581	Akap4	Adult
582	Tuba3a	Adult
584	1700016P04Rik	Adult
585	Ms4a5	Adult
586	1110017D15Rik	Adult
587	Ubl4b	Adult
588	Znrf4	Adult
589	1700029H14Rik	Adult
590	Actrt2	Adult
592	1700031M16Rik	Adult
593	1700024P04Rik	Adult
594	Spata18	Adult
597	Cdrt4	Adult
598	Iqcf4	Adult
599	Spert	Adult
603	Lelp1	Adult
604	1700001O22Rik	Adult
606	1700019D03Rik	Adult
607	4930544D05Rik	Adult
608	1700016H13Rik	Adult
609	Bzw1	Adult
610	Eif1	Adult
611	Eef1d	Adult
612	Slfnl1	Adult
613	Aif1	Adult
614	Nupr1l	Adult
615	H1fnt	Adult
616	Wbscr25	Adult
618	Iqcf3	Adult
619	Osbp2	Adult
621	Pgk2	Adult
622	Sh3rf2	Adult
623	Tsks	Adult
624	Psmb5	Adult
625	Gstt4	Adult
626	1700034E13Rik	Adult
627	Car2	Adult
628	Cabs1	Adult
630	Cstl1	Adult
631	Galntl5	Adult
632	1700080E11Rik	Adult
634	1700009J07Rik	Adult
635	Gm6760	Adult
636	AI507597	Adult
637	Ube2n	Adult
638	1700015G11Rik	Adult
640	Spata20	Adult
641	1700001C19Rik	Adult
642	H2afb1	Adult
645	Bcl2l14	Adult
646	Otub2	Adult
647	Klhl10	Adult
648	Psma5	Adult
652	D830044I16Rik	Adult
653	Ttc24	Adult
654	Nt5c1b	Adult
655	1700034I23Rik	Adult
656	Smim23	Adult
657	Hypm	Adult
658	Stard6	Adult
659	Psma6	Adult
660	Spem1	Adult
661	St6galnac2	Adult
662	Lrrc18	Adult
663	Gm44205	Adult
664	Tex37	Adult
665	1700042G07Rik	Adult
666	Park7	Adult
667	Chl1	Adult
668	Paqr5	Adult
669	Tmem247	Adult
670	Tex35	Adult
671	Tmem53	Adult
672	Fam71e1	Adult
673	Ak1	Adult
674	Atl3	Adult
675	Pkib	Adult
676	Dnajc5b	Adult
677	Ccdc54	Adult
678	1700018C11Rik	Adult
679	1700001K19Rik	Adult
680	Psma2	Adult
681	Ddx5	Adult
682	BB014433	Adult
683	Prss39	Adult
684	Hmox2	Adult
685	Ddx39	Adult
686	Actg2	Adult
687	Iqcf5	Adult
688	Txndc2	Adult
689	4930503B20Rik	Adult
690	Fam71f2	Adult
691	Spata21	Adult
694	Psmd2	Adult
696	Oxct2a	Adult
697	Ift172	Adult
698	Ruvbl1	Adult
699	Cst8	Adult
701	Morn3	Adult
702	BC100451	Adult
703	Gm15756	Adult
705	Clpb	Adult
706	2610318N02Rik	Adult
707	Tctex1d1	Adult
708	Gm498	Adult
709	1700034O15Rik	Adult
710	Stard10	Adult
712	Habp4	Adult
713	Odf1	Adult
714	Lrrc57	Adult
717	4933415F23Rik	Adult
718	Lrrc51	Adult
720	Pebp1	Adult
721	Sin3b	Adult
722	4933402P03Rik	Adult
723	1700019N19Rik	Adult
724	Tssk3	Adult
725	Psmb7	Adult
726	Aqp11	Adult
727	Gm10638	Adult
729	Upp1	Adult
730	Uqcrc1	Adult
731	Fam71f1	Adult
732	4921507P07Rik	Adult
733	Stmn1	Adult
734	Psmc5	Adult
735	2018-03-10	Adult
736	Ccdc91	Adult
737	Slc25a31	Adult
738	Asb17	Adult
740	Hk1	Adult
741	Dcun1d1	Adult
742	Oxct2b	Adult
743	Azin2	Adult
744	4930563D23Rik	Adult
746	Cct3	Adult
747	Taldo1	Adult
748	Tax1bp1	Adult
750	Gabarapl1	Adult
752	Psmc4	Adult
754	Tex30	Adult
756	Herpud1	Adult
757	1700010D01Rik	Adult
758	Pwwp2b	Adult
759	Cct5	Adult
760	Pcmt1	Adult
761	Psmb3	Adult
762	Rnaseh2a	Adult
763	Izumo2	Adult
764	Tsacc	Adult
765	Akap12	Adult
766	Pdia3	Adult
767	Fam46c	Adult
768	Tpi1	Adult
769	Pdia6	Adult
770	Eif2b3	Adult
771	Acsl1	Adult
772	Svip	Adult
773	Psme1	Adult
774	Cypt3	Adult
775	Fam187b	Adult
776	2810408A11Rik	Adult
777	Wdr61	Adult
779	Ccsap	Adult
780	Psmf1	Adult
781	Gpat4	Adult
782	Akap1	Adult
783	Vars	Adult
784	4930453N24Rik	Adult
785	Ccdc136	Adult
789	Dnajb14	Adult
792	Cks2	Adult
793	Mtfr1	Adult
794	Cdc20	Adult
795	Glul	Adult
796	Rnf138	Adult
797	Ccnb1	Adult
798	Eif4h	Adult
799	Gpx4	Adult
800	Smkr-ps	Adult
801	Cdv3	Adult
802	Stra8	Adult
