# Supplementary material for: Dynamic transcriptome profiles within spermatogonial and spermatocyte populations during postnatal testis maturation revealed by single-cell sequencing
Source: PLoS Genet. 2019 Mar 20;15(3):e1007810. doi: 10.1371/journal.pgen.1007810 (PMC6443194; doi:10.1371/journal.pgen.1007810)
Supplement: S7 Table — Reactome pathways with significant differential expression as a function of mouse age in spermatocytes are included (FDR < 0.05); the same results are displayed in Cytoscape diagrams in Fig 7. The table includes GSEA results for each significant Reactome pathway, including the gene list, enrichment score (ES), normalized enrichment score (NES), and results of the statistical test for enrichment. (XLSX) [file pgen.1007810.s017.xlsx]

## Sheet: Table S7-SpermatocyteGSEA
Spermatocyte: GSEA Reactome results (FDR<0.05)
Reactome Gene Set	Genes	# genes	ES	NES	p-value	FDR q-value	FWER q-value
3_UTR_MEDIATED_TRANSLATIONAL_REGULATION	FAU|RPL13A|RPL10A|RPL3|RPL3L|RPL4|RPL6|RPL7|RPL8|RPL11|RPL13|RPL18|RPL19|RPL22|RPL23A|RPL24|RPL26|RPL27|RPL30|RPL27A|RPL29|RPL32|RPL34|RPL37|RPL38|RPL41|RPLP0|RPLP1|RPS2|RPS3|RPS3A|RPS4X|RPS5|RPS7|RPS9|RPS10|RPS11|RPS12|RPS13|RPS14|RPS15|RPS15A|RPS16|RPS18|RPS20|RPS21|RPS23|RPS25|RPS26|RPS27|RPS28|UBA52|RPL23|EIF1AX|EIF2S1|EIF4A2|EIF4B|EIF4E|EIF4G1|EIF3K|EIF3E|EIF4H|EIF3A|EIF3B|EIF3D|EIF3F|EIF3G|…	71	-0.4804	-2.719	0	0	0
INFLUENZA_VIRAL_RNA_TRANSCRIPTION_AND_REPLICATION	POLR2H|POLR2I|FAU|POLR2J|RPL13A|POLR2K|RPL10A|POLR2L|DNAJC3|RPL3|RPL3L|RPL4|RPL6|RPL7|RPL8|RPL11|RPL13|RPL18|RPL19|RPL22|RPL23A|RPL24|RPL26|RPL27|RPL30|RPL27A|RPL29|RPL32|RPL34|RPL37|RPL38|RPL41|RPLP0|RPLP1|RPS2|RPS3|RPS3A|RPS4X|RPS5|RPS7|RPS9|RPS10|RPS11|RPS12|RPS13|RPS14|RPS15|RPS15A|RPS16|RPS18|RPS20|RPS21|RPS23|RPS25|RPS26|RPS27|RPS28|UBA52|RPL23|GRSF1|GTF2F1|GTF2F2|HSP90AA1|IPO5|POLR2A|POLR2…	71	-0.4561	-2.5838	0	0	0
EXTENSION_OF_TELOMERES	FEN1|LIG1|POLD3|POLA2|POLA1|PRIM1|PRIM2|POLD1|POLD2|POLD4|RUVBL1|POLE|RUVBL2|DKC1|DNA2|RFC2|RFC3|WRAP53|RFC4|NHP2|RFC5|PCNA|RPA1|RPA2|RPA3	25	0.7228	2.6778	0	0	0
PEPTIDE_CHAIN_ELONGATION	EEF2|FAU|RPL13A|RPL10A|RPL3|RPL3L|RPL4|RPL6|RPL7|RPL8|RPL11|RPL13|RPL18|RPL19|RPL22|RPL23A|RPL24|RPL26|RPL27|RPL30|RPL27A|RPL29|RPL32|RPL34|RPL37|RPL38|RPL41|RPLP0|RPLP1|RPS2|RPS3|RPS3A|RPS4X|RPS5|RPS7|RPS9|RPS10|RPS11|RPS12|RPS13|RPS14|RPS15|RPS15A|RPS16|RPS18|RPS20|RPS21|RPS23|RPS25|RPS26|RPS27|RPS28|UBA52|RPL23	54	-0.5729	-3.1411	0	0	0
NONSENSE_MEDIATED_DECAY_ENHANCED_BY_THE_EXON_JUNCTION_COMPLEX	FAU|RPL13A|RPL10A|RPL3|RPL3L|RPL4|RPL6|RPL7|RPL8|RPL11|RPL13|RPL18|RPL19|RPL22|RPL23A|RPL24|RPL26|RPL27|RPL30|RPL27A|RPL29|RPL32|RPL34|RPL37|RPL38|RPL41|RPLP0|RPLP1|RPS2|RPS3|RPS3A|RPS4X|RPS5|RPS7|RPS9|RPS10|RPS11|RPS12|RPS13|RPS14|RPS15|RPS15A|RPS16|RPS18|RPS20|RPS21|RPS23|RPS25|RPS26|RPS27|RPS28|UBA52|RPL23|EIF4G1|RNPS1|ETF1|CASC3|NCBP2|SMG1|SMG6|SMG5|GSPT2|UPF2|MAGOH|NCBP1|PPP2CA|PPP2R1A|SMG8|…	75	-0.4671	-2.6927	0	0	0
SRP_DEPENDENT_COTRANSLATIONAL_PROTEIN_TARGETING_TO_MEMBRANE	FAU|RPL13A|RPL10A|RPL3|RPL3L|RPL4|RPL6|RPL7|RPL8|RPL11|RPL13|RPL18|RPL19|RPL22|RPL23A|RPL24|RPL26|RPL27|RPL30|RPL27A|RPL29|RPL32|RPL34|RPL37|RPL38|RPL41|RPLP0|RPLP1|RPS2|RPS3|RPS3A|RPS4X|RPS5|RPS7|RPS9|RPS10|RPS11|RPS12|RPS13|RPS14|RPS15|RPS15A|RPS16|RPS18|RPS20|RPS21|RPS23|RPS25|RPS26|RPS27|RPS28|UBA52|RPL23|SEC61B|DDOST|TRAM1|SEC11A|SEC61G|SPCS1|SEC61A1|SEC61A2|SPCS3|RPN1|RPN2|SRP9|SRP14|SRP19|…	75	-0.477	-2.7138	0	0	0
CYTOSOLIC_TRNA_AMINOACYLATION	AIMP2|CARS|YARS|AIMP1|EEF1E1|FARSB|AARS|DARS|GARS|EPRS|FARSA|KARS|HARS|IARS|MARS|NARS|LARS|PPA1|RARS|SARS|QARS|TARS|VARS|WARS	24	0.6735	2.4883	0	0.0007	0.003
DNA_STRAND_ELONGATION	FEN1|LIG1|POLD3|POLA2|POLA1|PRIM1|PRIM2|POLD1|POLD2|POLD4|CDC45|MCM8|MCM2|MCM3|MCM4|MCM5|MCM6|MCM7|DNA2|RFC2|GINS2|RFC3|RFC4|RFC5|GINS4|GINS1|PCNA|RPA1|RPA2|RPA3	30	0.6421	2.5261	0	0.0007	0.002
LAGGING_STRAND_SYNTHESIS	FEN1|DNA2|LIG1|RFC2|RFC3|RFC4|RFC5|POLD3|POLA2|POLA1|PRIM1|PRIM2|POLD1|POLD2|POLD4|PCNA|RPA1|RPA2|RPA3	19	0.7027	2.4469	0	0.0009	0.005
TRNA_AMINOACYLATION	MARS2|FARSB|AARS|DARS|EPRS|FARSA|HARS|IARS|MARS|NARS|LARS|PPA1|RARS|SARS|TARS|VARS|WARS|AIMP2|CARS|YARS|AIMP1|EEF1E1|WARS2|FARS2|EARS2|LARS2|HARS2|PARS2|GARS|PPA2|KARS|YARS2|SARS2|DARS2|IARS2|RARS2|VARS2|AARS2|QARS|CARS2|NARS2|TARS2	42	0.5646	2.4308	0	0.0012	0.008
SYNTHESIS_OF_DNA	CDC6|FEN1|LIG1|ORC6|ORC3|POLA2|ORC1|ORC2|ORC4|ORC5|POLA1|PRIM1|PRIM2|PSMA1|PSMA2|CDT1|PSMA3|CDC45|PSMA4|MCM8|PSMA5|PSMA6|MCM2|PSMA7|MCM3|PSMB1|MCM4|PSMB2|MCM5|PSMB3|MCM6|MCM7|PSMB4|PSMB5|PSMB6|PSMB7|PSMB8|PSMB9|RFC2|PSMB10|RFC3|PSMC1|RFC4|PSMC2|RFC5|PSMC3|PSMC4|PSMC5|PSMC6|PSMD1|PSMD2|CDKN1A|PSMD3|CDKN1B|PSMD4|PSMD5|PSMD7|PSMD8|PSMD9|PSMD11|UBA52|PSMD12|PSMD13|PSME1|PSME2|RPA1|RPA2|RPA3|PSMF1|PSM…	87	0.4776	2.4069	0	0.0013	0.011
M_G1_TRANSITION	CDC6|ORC6|ORC3|POLA2|ORC1|ORC2|ORC4|ORC5|POLA1|PRIM1|PRIM2|PSMA1|PSMA2|CDT1|PSMA3|CDC45|DBF4|PSMA4|MCM8|PSMA5|PSMA6|MCM2|PSMA7|MCM3|PSMB1|MCM4|PSMB2|MCM5|PSMB3|MCM6|MCM7|PSMB4|MCM10|PSMB5|PSMB6|PSMB7|PSMB8|PSMB9|PSMB10|PSMC1|PSMC2|PSMC3|CDC7|PSMC4|PSMC5|PSMC6|PSMD1|PSMD2|PSMD3|PSMD4|PSMD5|PSMD7|E2F1|PSMD8|E2F3|PSMD9|PSMD11|UBA52|PSMD12|PSMD13|PSME1|PSME2|RPA1|RPA2|RPA3|PSMF1|PSMD6|E2F2|POLE|GMNN|…	74	0.4754	2.3245	0	0.003	0.029
TRANSLATION	EEF2|FAU|RPL13A|RPL10A|RPL3|RPL3L|RPL4|RPL6|RPL7|RPL8|RPL11|RPL13|RPL18|RPL19|RPL22|RPL23A|RPL24|RPL26|RPL27|RPL30|RPL27A|RPL29|RPL32|RPL34|RPL37|RPL38|RPL41|RPLP0|RPLP1|RPS2|RPS3|RPS3A|RPS4X|RPS5|RPS7|RPS9|RPS10|RPS11|RPS12|RPS13|RPS14|RPS15|RPS15A|RPS16|RPS18|RPS20|RPS21|RPS23|RPS25|RPS26|RPS27|RPS28|UBA52|RPL23|EIF1AX|EIF2S1|EIF4A2|EIF4B|EIF4E|EIF4G1|EIF3K|EIF3E|EIF4H|EIF3A|EIF3B|EIF3D|EIF3F|E…	106	-0.3399	-2.1745	0	0.0048	0.014
DNA_REPLICATION	CDC6|FEN1|MAD2L1|BUB1B|LIG1|BUB3|ORC6|ORC3|POLA2|FBXO5|ORC1|ORC2|ORC4|ORC5|ITGB3BP|POLA1|PRIM1|PRIM2|CDT1|CDC45|MCM8|PPP2R5A|PPP2R5C|PPP2R5E|PPP2CB|PPP2R1B|PPP2R5D|RANGAP1|RPS27|UBA52|RPA1|RPA2|RPA3|MAPRE1|PAFAH1B1|E2F2|RB1|PPP2R5B|PLK1|CKAP5|AURKB|PPP2CA|PPP2R1A|PSMD14|PSMA8|PSME4|KIF20A|PSMA1|PSMA2|PSMA3|DBF4|PSMA4|NUP43|PSMA5|PSMA6|MCM2|PSMA7|KIF2A|MCM3|PSMB1|MCM4|PSMB2|MCM5|NUP133|PSMB3|MCM6|…	176	0.3851	2.157	0	0.0094	0.164
GLOBAL_GENOMIC_NER_GG_NER	CDK7|LIG1|MNAT1|CCNH|POLD3|POLD1|POLD2|POLD4|POLE|RFC2|RFC3|DDB1|RFC4|DDB2|RFC5|ERCC1|RAD23B|ERCC2|XPA|ERCC3|XPC|ERCC4|ERCC5|GTF2H1|GTF2H3|GTF2H4|PCNA|RPA1|RPA2|RPA3	30	0.5436	2.1451	0.0013	0.0096	0.187
ASSEMBLY_OF_THE_PRE_REPLICATIVE_COMPLEX	CDC6|ORC6|ORC3|ORC1|ORC2|ORC4|ORC5|PSMA1|PSMA2|CDT1|PSMA3|PSMA4|MCM8|PSMA5|PSMA6|MCM2|PSMA7|MCM3|PSMB1|MCM4|PSMB2|MCM5|PSMB3|MCM6|MCM7|PSMB4|PSMB5|PSMB6|PSMB7|PSMB8|PSMB9|PSMB10|PSMC1|PSMC2|PSMC3|PSMC4|PSMC5|PSMC6|PSMD1|PSMD2|PSMD3|PSMD4|PSMD5|PSMD7|E2F1|PSMD8|E2F3|PSMD9|PSMD11|UBA52|PSMD12|PSMD13|PSME1|PSME2|PSMF1|PSMD6|E2F2|GMNN|PSMD14|PSMA8|PSME4	61	0.4608	2.1606	0	0.0097	0.156
CDT1_ASSOCIATION_WITH_THE_CDC6_ORC_ORIGIN_COMPLEX	CDC6|ORC6|ORC3|ORC1|ORC2|ORC4|ORC5|PSMA1|PSMA2|CDT1|PSMA3|PSMA4|MCM8|PSMA5|PSMA6|PSMA7|PSMB1|PSMB2|PSMB3|PSMB4|PSMB5|PSMB6|PSMB7|PSMB8|PSMB9|PSMB10|PSMC1|PSMC2|PSMC3|PSMC4|PSMC5|PSMC6|PSMD1|PSMD2|PSMD3|PSMD4|PSMD5|PSMD7|PSMD8|PSMD9|PSMD11|UBA52|PSMD12|PSMD13|PSME1|PSME2|PSMF1|PSMD6|GMNN|PSMD14|PSMA8|PSME4	52	0.4788	2.1844	0	0.0098	0.126
NITRIC_OXIDE_STIMULATES_GUANYLATE_CYCLASE	KCNMB4|PDE1A|PDE2A|PDE3B|PDE3A|PDE10A|PDE5A|NOS1|NOS3|PDE1B|PRKG1|PDE6G|PDE9A|PDE6B|PRKG2|KCNMB3	16	0.6611	2.1665	0	0.0098	0.147
VIF_MEDIATED_DEGRADATION_OF_APOBEC3G	PSMF1|PSMD6|PSMA1|RBX1|PSMA2|PSMA3|PSMA4|CUL5|PSMA5|PSMA6|PSMA7|PSMB1|PSMB2|PSMB3|PSMB4|PSMB5|PSMB6|PSMB7|PSMB8|PSMB9|PSMB10|PSMC1|PSMC2|PSMC3|PSMC4|PSMC5|PSMC6|PSMD1|PSMD2|PSMD3|PSMD4|PSMD14|PSMD5|PSMD7|PSMD8|PSMD9|PSMA8|PSMD11|UBA52|PSMD12|PSMD13|PSME1|PSME2|PSME4	44	0.4901	2.1344	0.0013	0.0099	0.205
AUTODEGRADATION_OF_THE_E3_UBIQUITIN_LIGASE_COP1	PSMF1|PSMD6|TP53|PSMA1|PSMA2|PSMA3|PSMA4|PSMA5|PSMA6|PSMA7|PSMB1|PSMB2|PSMB3|PSMB4|PSMB5|PSMB6|PSMB7|PSMB8|PSMB9|PSMB10|PSMC1|PSMC2|PSMC3|PSMC4|PSMC5|PSMC6|PSMD1|PSMD2|PSMD3|PSMD4|PSMD14|PSMD5|PSMD7|PSMD8|PSMD9|PSMA8|PSMD11|UBA52|ATM|PSMD12|PSMD13|PSME1|PSME2|PSME4	44	0.5017	2.1904	0	0.01	0.115
S_PHASE	CDC6|CDC25A|FEN1|LIG1|ORC6|ORC3|POLA2|ORC1|ORC2|ORC4|ORC5|POLA1|PRIM1|PRIM2|CDT1|CDC45|MCM8|UBA52|RPA1|RPA2|RPA3|CDK7|MNAT1|WEE1|CCNH|CDC25B|CKS1B|RB1|SKP2|PSMD14|PSMA8|PSME4|SKP1|CUL1|PSMA1|PSMA2|PSMA3|PSMA4|PSMA5|PSMA6|MCM2|PSMA7|MCM3|PSMB1|MCM4|PSMB2|MCM5|PSMB3|MCM6|MCM7|PSMB4|PSMB5|PSMB6|PSMB7|PSMB8|PSMB9|RFC2|PSMB10|RFC3|PSMC1|RFC4|PSMC2|RFC5|PSMC3|PSMC4|PSMC5|PSMC6|PSMD1|MYC|PSMD2|CDKN1A|PS…	103	0.4216	2.1715	0	0.01	0.141
ACTIVATION_OF_THE_PRE_REPLICATIVE_COMPLEX	CDC6|ORC6|ORC3|POLA2|ORC1|ORC2|ORC4|ORC5|POLA1|PRIM1|PRIM2|CDT1|CDC45|DBF4|MCM8|POLE|MCM2|MCM3|MCM4|MCM5|MCM6|MCM7|MCM10|CDC7|CDK2|RPA1|RPA2|RPA3	28	0.5533	2.1465	0	0.0101	0.185
PROCESSIVE_SYNTHESIS_ON_THE_LAGGING_STRAND	FEN1|DNA2|LIG1|POLD3|POLA2|POLA1|PRIM1|PRIM2|POLD1|POLD2|POLD4|PCNA|RPA1|RPA2|RPA3	15	0.6695	2.1229	0.0044	0.0102	0.222
RESPIRATORY_ELECTRON_TRANSPORT_ATP_SYNTHESIS_BY_CHEMIOSMOTIC_COUPLING_AND_HEAT_PRODUCTION_BY_UNCOUPLING_PROTEINS_	UQCR11|NDUFA11|COX4I1|COX5B|COX6A1|COX6B1|COX6C|COX7B|COX7C|COX8A|ETFA|ETFDH|UQCRQ|NDUFS7|UQCRHL|NDUFA1|NDUFA2|NDUFA3|NDUFA4|NDUFA5|NDUFA6|NDUFA7|NDUFA8|NDUFA9|NDUFA10|NDUFAB1|NDUFB2|NDUFB3|NDUFB4|NDUFB5|NDUFB6|NDUFB7|NDUFB9|NDUFB10|NDUFC1|NDUFS1|NDUFS2|NDUFS3|NDUFV1|NDUFS4|NDUFS5|NDUFS6|NDUFS8|NDUFV2|NDUFV3|NDUFA13|NDUFA12|UCP2|UQCRB|UQCRC1|UQCRC2|UQCRFS1|COX7A2L|COX5A|SDHA|SDHB|SDHC|CYC1|SDHD	59	0.4521	2.1115	0	0.0108	0.247
RESPIRATORY_ELECTRON_TRANSPORT	UQCR11|NDUFA11|COX4I1|COX5B|COX6A1|COX6B1|COX6C|COX7B|COX7C|COX8A|ETFA|ETFDH|UQCRQ|NDUFS7|UQCRHL|NDUFA1|NDUFA2|NDUFA3|NDUFA4|NDUFA5|NDUFA6|NDUFA7|NDUFA8|NDUFA9|NDUFA10|NDUFAB1|NDUFB2|NDUFB3|NDUFB4|NDUFB5|NDUFB6|NDUFB7|NDUFB9|NDUFB10|NDUFC1|NDUFS1|NDUFS2|NDUFS3|NDUFV1|NDUFS4|NDUFS5|NDUFS6|NDUFS8|NDUFV2|NDUFV3|NDUFA13|NDUFA12|UQCRB|UQCRC1|UQCRC2|UQCRFS1|COX7A2L|COX5A|SDHA|SDHB|SDHC|CYC1|SDHD	58	0.4731	2.1912	0	0.0112	0.114
P53_INDEPENDENT_G1_S_DNA_DAMAGE_CHECKPOINT	PSMF1|CDC25A|PSMD6|CHEK1|PSMA1|PSMA2|PSMA3|PSMA4|CHEK2|PSMA5|PSMA6|PSMA7|PSMB1|PSMB2|PSMB3|PSMB4|PSMB5|PSMB6|PSMB7|PSMB8|PSMB9|PSMB10|PSMC1|PSMC2|PSMC3|PSMC4|PSMC5|PSMC6|PSMD1|PSMD2|PSMD3|PSMD4|PSMD14|PSMD5|PSMD7|PSMD8|PSMD9|PSMA8|PSMD11|UBA52|ATM|PSMD12|PSMD13|PSME1|PSME2|PSME4	46	0.4773	2.0813	0	0.0124	0.304
CROSS_PRESENTATION_OF_SOLUBLE_EXOGENOUS_ANTIGENS_ENDOSOMES	PSMF1|PSMD6|MRC2|PSMA1|PSMA2|PSMA3|PSMA4|PSMA5|PSMA6|PSMA7|PSMB1|PSMB2|PSMB3|PSMB4|PSMB5|PSMB6|PSMB7|PSMB8|PSMB9|PSMB10|PSMC1|PSMC2|PSMC3|PSMC4|PSMC5|PSMC6|PSMD1|PSMD2|PSMD3|PSMD4|PSMD14|PSMD5|PSMD7|PSMD8|PSMD9|PSMA8|PSMD11|PSMD12|PSMD13|PSME1|PSME2|MRC1|PSME4	43	0.4782	2.0892	0	0.0124	0.291
INFLUENZA_LIFE_CYCLE	FAU|RPL13A|RPL10A|RPL3|RPL3L|RPL4|RPL6|RPL7|RPL8|RPL11|RPL13|RPL18|RPL19|RPL22|RPL23A|RPL24|RPL26|RPL27|RPL30|RPL27A|RPL29|RPL32|RPL34|RPL37|RPL38|RPL41|RPLP0|RPLP1|RPS2|RPS3|RPS3A|RPS4X|RPS5|RPS7|RPS9|RPS10|RPS11|RPS12|RPS13|RPS14|RPS15|RPS15A|RPS16|RPS18|RPS20|RPS21|RPS23|RPS25|RPS26|RPS27|RPS28|UBA52|RPL23|GRSF1|GTF2F1|GTF2F2|HSP90AA1|IPO5|POLR2A|POLR2B|POLR2C|POLR2D|POLR2E|POLR2F|POLR2G|POLR2…	102	-0.3355	-2.0677	0	0.0136	0.048
CDK_MEDIATED_PHOSPHORYLATION_AND_REMOVAL_OF_CDC6	CDC6|PSMF1|PSMD6|PSMA1|PSMA2|PSMA3|PSMA4|PSMA5|PSMA6|PSMA7|PSMB1|PSMB2|PSMB3|PSMB4|PSMB5|PSMB6|PSMB7|PSMB8|PSMB9|PSMB10|PSMC1|PSMC2|PSMC3|PSMC4|PSMC5|PSMC6|PSMD1|PSMD2|PSMD3|PSMD4|PSMD14|PSMD5|PSMD7|PSMD8|CDK2|PSMD9|PSMA8|PSMD11|UBA52|PSMD12|PSMD13|PSME1|PSME2|PSME4	44	0.4726	2.0597	0	0.0142	0.35
MITOTIC_M_M_G1_PHASES	CDC6|MAD2L1|BUB1B|BUB3|ORC6|ORC3|POLA2|FBXO5|ORC1|ORC2|ORC4|ORC5|ITGB3BP|POLA1|PRIM1|PRIM2|CDT1|CDC45|MCM8|PPP2R5A|PPP2R5C|PPP2R5E|PPP2CB|PPP2R1B|PPP2R5D|RANGAP1|RPS27|UBA52|RPA1|RPA2|RPA3|MAPRE1|PAFAH1B1|E2F2|PPP2R5B|PLK1|CKAP5|AURKB|PPP2CA|PPP2R1A|PSMD14|PSMA8|PSME4|KIF20A|PSMA1|PSMA2|PSMA3|DBF4|PSMA4|NUP43|PSMA5|PSMA6|MCM2|PSMA7|KIF2A|MCM3|PSMB1|MCM4|PSMB2|MCM5|NUP133|PSMB3|MCM6|NUP107|MCM7|PS…	156	0.3748	2.0497	0.0011	0.0151	0.386
FORMATION_OF_THE_TERNARY_COMPLEX_AND_SUBSEQUENTLY_THE_43S_COMPLEX	EIF3A|EIF3B|FAU|EIF3D|EIF3F|EIF3G|EIF3H|EIF3I|EIF3J|EIF2S2|RPS2|RPS3|RPS3A|RPS4X|RPS5|RPS7|RPS9|RPS10|RPS11|RPS12|RPS13|RPS14|RPS15|RPS15A|RPS16|RPS18|RPS20|RPS21|RPS23|RPS25|RPS26|RPS27|RPS28|EIF1AX|EIF2S1|EIF3K|EIF3E	37	-0.4332	-2.0216	0	0.0192	0.078
SCF_BETA_TRCP_MEDIATED_DEGRADATION_OF_EMI1	PSMF1|PSMD6|SKP1|CDC20|FBXO5|CUL1|BTRC|PSMA1|PSMA2|PSMA3|PSMA4|PSMA5|PSMA6|PSMA7|PSMB1|PSMB2|PSMB3|PSMB4|PSMB5|PSMB6|PSMB7|PSMB8|PSMB9|PSMB10|PSMC1|PSMC2|PSMC3|PSMC4|PSMC5|PSMC6|PSMD1|PSMD2|PSMD3|PSMD4|PSMD14|PSMD5|PSMD7|PSMD8|PSMD9|PSMA8|PSMD11|UBA52|PSMD12|PSMD13|PSME1|PSME2|PSME4	47	0.4535	1.9899	0.0013	0.0233	0.54
P53_DEPENDENT_G1_DNA_DAMAGE_RESPONSE	PSMA1|PSMA2|PSMA3|PSMA4|PSMA5|PSMA6|PSMA7|PSMB1|PSMB2|PSMB3|PSMB4|PSMB5|PSMB6|PSMB7|PSMB8|PSMB9|PSMB10|PSMC1|PSMC2|PSMC3|PSMC4|PSMC5|PSMC6|PSMD1|PSMD2|CDKN1A|PSMD3|CDKN1B|PSMD4|PSMD5|PSMD7|PSMD8|PSMD9|PSMD11|UBA52|ATM|PSMD12|PSMD13|PSME1|PSME2|MDM2|PSMF1|PSMD6|TP53|PSMD14|CDK2|PSMA8|PSME4|CCNE1|CCNE2	50	0.4364	1.965	0.0025	0.0249	0.619
REGULATION_OF_APOPTOSIS	PSMA1|PSMA2|PSMA3|PSMA4|PSMA5|PSMA6|CASP3|PSMA7|PSMB1|MAGED1|PSMB2|PSMB3|PSMB4|PSMB5|PSMB6|PSMB7|DAPK1|PSMB8|DAPK3|PSMB9|DAPK2|PSMB10|APPL1|PSMC1|PSMC2|PSMC3|PSMC4|PSMC5|PAK2|PSMC6|PSMD1|PSMD2|PSMD3|PSMD4|PSMD5|PSMD7|PSMD8|PSMD9|PSMD11|UBA52|PSMD12|PSMD13|PSME1|PSME2|PSMF1|PSMD6|ARHGAP10|CASP9|UNC5B|PSMD14|UNC5A|PSMA8|PSME4	53	0.4337	1.9664	0	0.0256	0.616
DESTABILIZATION_OF_MRNA_BY_AUF1_HNRNP_D0	PSMF1|PSMD6|HNRNPD|HSPB1|PSMA1|PSMA2|PSMA3|PSMA4|PSMA5|PSMA6|PSMA7|PSMB1|PSMB2|PSMB3|PSMB4|PSMB5|PSMB6|PSMB7|PSMB8|PSMB9|PSMB10|PSMC1|PSMC2|PSMC3|PSMC4|PSMC5|PSMC6|PSMD1|PSMD2|PSMD3|PSMD4|PSMD14|PSMD5|PSMD7|PSMD8|PSMD9|PSMA8|PSMD11|UBA52|PSMD12|PSMD13|PSME1|PSME2|EIF4G1|PSME4	45	0.4547	1.9713	0	0.0257	0.602
DNA_REPAIR	FANCA|FANCC|FANCD2|FEN1|FANCE|XRCC6|FANCB|LIG1|FANCF|LIG4|FANCG|XRCC4|ZBTB32|XRCC5|UBE2T|FANCL|FANCM|USP1|PALB2|ERCC8|ERCC1|ERCC2|ERCC3|ERCC4|ERCC5|H2AFX|RAD50|ERCC6|GTF2H1|GTF2H3|GTF2H4|XAB2|TCEA1|NBN|UBA52|ATM|RAD51|RPA1|RPA2|RPA3|BRCA2|CDK7|MNAT1|TDP1|CCNH|PRKDC|MAD2L2|ALKBH2|ALKBH3|MGMT|REV1|POLH|REV3L|DDB1|DDB2|RAD23B|XPA|XPC|POLR2A|POLR2B|POLR2C|POLR2D|POLR2E|POLR2F|POLR2G|POLR2H|POLR2I|POL…	98	0.381	1.9347	0.0034	0.0303	0.701
ACTIVATION_OF_THE_MRNA_UPON_BINDING_OF_THE_CAP_BINDING_COMPLEX_AND_EIFS_AND_SUBSEQUENT_BINDING_TO_43S	EIF3A|EIF3B|FAU|EIF3D|EIF3F|EIF3G|EIF3H|EIF3I|EIF3J|EIF2S2|EIF4EBP1|RPS2|RPS3|RPS3A|RPS4X|RPS5|RPS7|RPS9|RPS10|RPS11|RPS12|RPS13|RPS14|RPS15|RPS15A|RPS16|RPS18|RPS20|RPS21|RPS23|RPS25|RPS26|RPS27|RPS28|EIF1AX|EIF2S1|EIF4A2|EIF4B|EIF4E|EIF4G1|EIF3K|EIF3E|EIF4H	43	-0.3975	-1.9518	0	0.0321	0.144
PLC_BETA_MEDIATED_EVENTS	ADCY1|ADCY2|ADCY3|ADCY5|ADCY6|ADCY7|ADCY9|GNAI1|GNAI2|PRKACB|GNAI3|GNAT1|GNAT2|GNAZ|PRKCD|CREB1|PDE1A|PDE1B|PLCB4|PLCB1|GNAO1|MAPK1|ITPR2|ITPR3|CALM1|PLA2G4A|CALM2|CALM3|PLCB2|CAMK4|PLCB3|PRKACG|PRKAR1A|PRKAR1B|PRKAR2B|PRKCA	36	0.4752	1.9127	0.0026	0.0345	0.766
ORC1_REMOVAL_FROM_CHROMATIN	CDC6|ORC6|ORC3|ORC1|ORC2|ORC4|ORC5|PSMA1|PSMA2|CDT1|PSMA3|PSMA4|MCM8|PSMA5|PSMA6|MCM2|PSMA7|MCM3|PSMB1|MCM4|PSMB2|MCM5|PSMB3|MCM6|MCM7|PSMB4|PSMB5|PSMB6|PSMB7|PSMB8|PSMB9|PSMB10|PSMC1|PSMC2|PSMC3|PSMC4|PSMC5|PSMC6|PSMD1|PSMD2|CDKN1A|PSMD3|CDKN1B|PSMD4|PSMD5|PSMD7|PSMD8|PSMD9|PSMD11|UBA52|PSMD12|PSMD13|PSME1|PSME2|PSMF1|PSMD6|RB1|PSMD14|CDK2|PSMA8|CCNA2|PSME4|CCNA1	63	0.4062	1.8937	0.0012	0.0386	0.806
DOUBLE_STRAND_BREAK_REPAIR	BRIP1|MDC1|BRCA1|XRCC6|LIG1|LIG4|TDP1|XRCC4|PRKDC|XRCC5|H2AFX|RAD50|NBN|ATM|RAD51|RPA1|RPA2|RPA3|RAD52|BRCA2|TP53BP1	21	0.5296	1.8772	0.0028	0.0422	0.841
