# Supplementary material for: Dynamic transcriptome profiles within spermatogonial and spermatocyte populations during postnatal testis maturation revealed by single-cell sequencing
Source: PLoS Genet. 2019 Mar 20;15(3):e1007810. doi: 10.1371/journal.pgen.1007810 (PMC6443194; doi:10.1371/journal.pgen.1007810)
Supplement: S8 Table — All primary and secondary antibodies used for immunofluorescence validation are documented with product numbers and dilutions used. (XLSX) [file pgen.1007810.s018.xlsx]

## Sheet: Table S8-Antibodies
PRIMARY ANTIBODIES
Immunogen	Supplier	Catalog Number	Host	Dilution Used for Section Immunofluorescence	Dilution Used for Meiotic Chromosome Staining
PLZF (ZBTB16)	Santa Cruz	sc-28319	Mouse	1/100	N/A
SYCP3	Abcam	ab97672	Mouse	1/200	1/5000
ASRGL1	Proteintech	11400-1-AP	Rabbit	1/100	N/A
RBMXL2	Abcam	ab175228	Rabbit	1/100	N/A
DMRTB1	Thermo Scientific	PA563586	Rabbit	1/100	N/A
RAD51	EMD Millipore	PC130	Rabbit	1/100	1/300
ATM	Abcam	ab131511 (NO LONGER AVAILABLE)	Rabbit	1/100	1/1000
yH2AX	EMD Millipore	07-164	Rabbit	N/A	1/2000
SECONDARY ANTIBODIES
Immunogen	Supplier	Catalog Number	Host	Dilution Used	Flurophore
Rabbit IgG F(ab')₂ Fragment	Jackson Immuno-Research Laboratories Inc.	711-546-152	Donkey	1/500	Alexa 488
Mouse IgG F(ab')₂ Fragment	Jackson Immuno-Research Laboratories Inc.	715-586-150	Donkey	1/500	Alexa 594
